# Supplementary material for: Ultrathin crystalline-silicon-based strain gauges with deep learning algorithms for silent speech interfaces
Source: Nat Commun. 2022 Oct 3;13:5815. doi: 10.1038/s41467-022-33457-9 (PMC9530138; doi:10.1038/s41467-022-33457-9)
Supplement: Supplementary file 7 — Source Data [file 41467_2022_33457_MOESM7_ESM.xlsx]

## Sheet: Fig. 2d
time	horizontal	vertical
0	0	0
0.10543	-4.51396e-05	2.31169e-05
0.21016	-5.89312e-05	3.0277e-05
0.33262	-6.21582e-05	4.01897e-05
0.43735	-6.71908e-05	4.47275e-05
0.5598	-7.65833e-05	5.59023e-05
0.66454	-7.69099e-05	5.7074e-05
0.76927	-7.55653e-05	5.38008e-05
0.89218	-7.26264e-05	5.63301e-05
0.99691	-7.78319e-05	5.88408e-05
1.11982	-8.57649e-05	6.42713e-05
1.22455	-8.42283e-05	6.50524e-05
1.32927	-8.49966e-05	5.94545e-05
1.45173	-8.00408e-05	6.36762e-05
1.55646	-8.37481e-05	6.49036e-05
1.67892	-9.16811e-05	7.13756e-05
1.78365	-8.71095e-05	7.13012e-05
1.88838	-9.24879e-05	6.28393e-05
2.01129	-8.36328e-05	6.90323e-05
2.11603	-8.72632e-05	6.96832e-05
2.23848	-9.15274e-05	7.44256e-05
2.34322	-8.93953e-05	7.27518e-05
2.44795	-8.74553e-05	6.72283e-05
2.5704	-8.4843e-05	7.09292e-05
2.67514	-8.55729e-05	7.08177e-05
2.7976	-9.04518e-05	7.7643e-05
2.90233	-8.77626e-05	7.49277e-05
3.00706	-8.74745e-05	6.98506e-05
3.12952	-8.29221e-05	7.30122e-05
3.23426	-8.38633e-05	7.20637e-05
3.35672	-8.8819e-05	7.83498e-05
3.46145	-8.71479e-05	7.77919e-05
3.56618	-8.67253e-05	7.05452e-05
3.68865	-8.07226e-05	7.35022e-05
3.79338	-8.24322e-05	7.45623e-05
3.91628	-8.66772e-05	7.74078e-05
4.02102	-8.35463e-05	7.78355e-05
4.12575	-8.46027e-05	6.95037e-05
4.24866	-8.16638e-05	7.21074e-05
4.35339	-8.24898e-05	7.10659e-05
4.47585	-8.74264e-05	7.90629e-05
4.58058	-8.53519e-05	7.66266e-05
4.68531	-8.39881e-05	6.76811e-05
4.80777	-0.000117545	-0.00095694
4.9125	-0.00927	-0.00185
5.03587	-0.00963	-0.00184
5.1406	-0.00962	-0.00183
5.24533	-0.00961	-0.00183
5.36779	-0.0096	-0.00182
5.47252	-0.00959	-0.00182
5.59497	-0.00959	-0.00181
5.69971	-0.00957	-0.00181
5.80444	-0.00957	-0.00181
5.9269	-0.00956	-0.0018
6.03163	-0.00956	-0.0018
6.15408	-0.00955	-0.00179
6.25882	-0.00955	-0.00179
6.36355	-0.00954	-0.00179
6.48601	-0.00954	-0.00179
6.59074	-0.00954	-0.00179
6.7132	-0.00954	-0.00178
6.81793	-0.00953	-0.00178
6.92267	-0.00953	-0.00179
7.04558	-0.00952	-0.00178
7.15032	-0.00952	-0.00178
7.27323	-0.00953	-0.00178
7.37796	-0.00953	-0.00178
7.4827	-0.00952	-0.00178
7.60516	-0.00952	-0.00178
7.70989	-0.00952	-0.00178
7.83235	-0.00952	-0.00177
7.93708	-0.00952	-0.00177
8.04181	-0.00952	-0.00178
8.16473	-0.00951	-0.00178
8.26946	-0.00951	-0.00177
8.39192	-0.00952	-0.00177
8.49665	-0.00951	-0.00177
8.60138	-0.00951	-0.00178
8.72384	-0.00951	-0.00177
8.82858	-0.0095	-0.00177
8.95103	-0.00951	-0.00177
9.05577	-0.00951	-0.00177
9.1605	-0.00951	-0.00178
9.28296	-0.0095	-0.00177
9.38769	-0.0095	-0.00177
9.51014	-0.00951	-0.00177
9.61487	-0.0095	-0.00177
9.71961	-0.0095	-0.00178
9.84206	-0.00949	-0.00177
9.94679	-0.00949	-0.00177
10.0697	-0.01033	-0.00294
10.1744	-0.0152	-0.00328
10.2792	-0.01519	-0.00327
10.4021	-0.01516	-0.00326
10.5068	-0.01514	-0.00325
10.6293	-0.01512	-0.00323
10.734	-0.01511	-0.00323
10.8387	-0.0151	-0.00323
10.9612	-0.01508	-0.00322
11.0659	-0.01507	-0.00322
11.1888	-0.01507	-0.00321
11.2936	-0.01506	-0.00321
11.3983	-0.01505	-0.00321
11.5208	-0.01504	-0.0032
11.6255	-0.01504	-0.0032
11.7479	-0.01503	-0.00319
11.8527	-0.01503	-0.00319
11.9574	-0.01502	-0.0032
12.0799	-0.01501	-0.00319
12.1846	-0.01501	-0.00319
12.3071	-0.01502	-0.00318
12.4118	-0.01501	-0.00319
12.5165	-0.015	-0.00319
12.639	-0.01499	-0.00318
12.7437	-0.01499	-0.00318
12.8662	-0.01499	-0.00318
12.9709	-0.015	-0.00318
13.0756	-0.01499	-0.00318
13.199	-0.01498	-0.00318
13.3037	-0.01498	-0.00318
13.4267	-0.01498	-0.00317
13.5314	-0.01498	-0.00317
13.6361	-0.01498	-0.00318
13.7586	-0.01497	-0.00318
13.8633	-0.01497	-0.00317
13.9858	-0.01498	-0.00317
14.0905	-0.01497	-0.00317
14.1952	-0.01497	-0.00318
14.3181	-0.01496	-0.00317
14.4229	-0.01496	-0.00317
14.5453	-0.01497	-0.00317
14.6501	-0.01496	-0.00317
14.7548	-0.01496	-0.00318
14.8772	-0.01495	-0.00317
14.982	-0.01495	-0.00317
15.1044	-0.01496	-0.00317
15.2092	-0.01495	-0.00317
15.3139	-0.01632	-0.00449
15.4363	-0.0177	-0.00452
15.5411	-0.01763	-0.00451
15.6635	-0.0176	-0.00449
15.7683	-0.01756	-0.00448
15.873	-0.01754	-0.00448
15.9955	-0.01752	-0.00447
16.1002	-0.01751	-0.00446
16.2231	-0.0175	-0.00445
16.3278	-0.01748	-0.00445
16.4326	-0.01747	-0.00445
16.5555	-0.01746	-0.00444
16.6602	-0.01745	-0.00444
16.7827	-0.01745	-0.00443
16.8874	-0.01744	-0.00443
16.9921	-0.01743	-0.00443
17.1146	-0.01742	-0.00443
17.2193	-0.01741	-0.00442
17.3422	-0.01741	-0.00442
17.447	-0.01741	-0.00442
17.5517	-0.0174	-0.00442
17.6742	-0.01739	-0.00442
17.7789	-0.01739	-0.00441
17.9013	-0.01739	-0.00441
18.0061	-0.01738	-0.00441
18.1108	-0.01738	-0.00441
18.2333	-0.01737	-0.00441
18.338	-0.01737	-0.00441
18.4604	-0.01737	-0.0044
18.5652	-0.01736	-0.0044
18.6699	-0.01735	-0.0044
18.7924	-0.01735	-0.0044
18.8971	-0.01735	-0.0044
19.0195	-0.01735	-0.00439
19.1243	-0.01735	-0.00439
19.229	-0.01734	-0.0044
19.3519	-0.01733	-0.00439
19.4566	-0.01733	-0.00439
19.58	-0.01733	-0.00439
19.6847	-0.01733	-0.00438
19.7895	-0.01733	-0.00439
19.9119	-0.01732	-0.00439
20.0166	-0.01732	-0.00439
20.1391	-0.01732	-0.00438
20.2438	-0.01732	-0.00438
20.3486	-0.01731	-0.00439
20.4715	-0.0173	-0.00438
20.5762	-0.0173	-0.00438
20.6987	-0.01731	-0.00438
20.8034	-0.0173	-0.00437
20.9081	-0.0173	-0.00438
21.0306	-0.01729	-0.00438
21.1353	-0.01729	-0.00438
21.2578	-0.0173	-0.00437
21.3625	-0.01729	-0.00437
21.4672	-0.01729	-0.00438
21.5897	-0.01728	-0.00437
21.6944	-0.01728	-0.00437
21.8169	-0.01729	-0.00437
21.9216	-0.01728	-0.00437
22.0264	-0.01728	-0.00437
22.1488	-0.01727	-0.00437
22.2535	-0.01727	-0.00437
22.3764	-0.01728	-0.00436
22.4812	-0.01727	-0.00437
22.5859	-0.01727	-0.00437
22.7088	-0.01726	-0.00437
22.8135	-0.01726	-0.00437
22.936	-0.01727	-0.00436
23.0407	-0.01726	-0.00436
23.1455	-0.01727	-0.00437
23.2679	-0.01726	-0.00437
23.3727	-0.01726	-0.00437
23.4956	-0.01726	-0.00436
23.6003	-0.01726	-0.00436
23.705	-0.01725	-0.00437
23.8275	-0.01725	-0.00437
23.9322	-0.01724	-0.00367
24.0547	-0.01389	-0.00297
24.1594	-0.01391	-0.00299
24.2641	-0.01394	-0.00301
24.3866	-0.01396	-0.00302
24.4913	-0.01398	-0.00302
24.6138	-0.01401	-0.00302
24.7185	-0.01401	-0.00303
24.8233	-0.01402	-0.00305
24.9457	-0.01403	-0.00305
25.0504	-0.01404	-0.00305
25.1729	-0.01405	-0.00305
25.2776	-0.01406	-0.00305
25.3824	-0.01407	-0.00306
25.5053	-0.01407	-0.00306
25.61	-0.01408	-0.00306
25.7329	-0.01409	-0.00306
25.8376	-0.01409	-0.00306
25.9424	-0.01409	-0.00307
26.0648	-0.0141	-0.00307
26.1696	-0.0141	-0.00307
26.292	-0.01411	-0.00307
26.3968	-0.01411	-0.00307
26.5015	-0.01412	-0.00308
26.6248	-0.01411	-0.00308
26.7296	-0.01412	-0.00308
26.852	-0.01413	-0.00307
26.9568	-0.01413	-0.00308
27.0615	-0.01413	-0.00309
27.1839	-0.01413	-0.00308
27.2887	-0.01413	-0.00308
27.4111	-0.01414	-0.00308
27.5159	-0.01414	-0.00308
27.6206	-0.01414	-0.00309
27.7431	-0.01414	-0.00308
27.8478	-0.01414	-0.00308
27.9703	-0.01415	-0.00308
28.075	-0.01415	-0.00308
28.1797	-0.01415	-0.00309
28.3022	-0.01415	-0.00308
28.4069	-0.01415	-0.00309
28.5298	-0.01416	-0.00308
28.6346	-0.01416	-0.00308
28.7393	-0.01416	-0.00309
28.8622	-0.01415	-0.00309
28.9669	-0.01415	-0.00309
29.0894	-0.01416	-0.00308
29.1941	-0.01303	-0.00179
29.2989	-0.00804	-0.00151
29.4213	-0.00807	-0.00152
29.5261	-0.0081	-0.00153
29.649	-0.00813	-0.00153
29.7537	-0.00815	-0.00154
29.8584	-0.00816	-0.00155
29.9809	-0.00818	-0.00156
30.0856	-0.00819	-0.00156
30.2081	-0.00821	-0.00156
30.3128	-0.00822	-0.00157
30.4175	-0.00823	-0.00158
30.54	-0.00824	-0.00158
30.6447	-0.00825	-0.00158
30.7672	-0.00827	-0.00158
30.8719	-0.00828	-0.00158
30.9767	-0.00828	-0.00159
31.0991	-0.00828	-0.00159
31.2038	-0.00829	-0.00159
31.3263	-0.0083	-0.00159
31.431	-0.0083	-0.00159
31.5358	-0.00831	-0.0016
31.6587	-0.00831	-0.0016
31.7634	-0.00831	-0.0016
31.8863	-0.00832	-0.00159
31.9911	-0.00832	-0.00159
32.0958	-0.00832	-0.0016
32.2182	-0.00832	-0.0016
32.323	-0.00833	-0.0016
32.4454	-0.00834	-0.0016
32.5502	-0.00834	-0.0016
32.6549	-0.00834	-0.00161
32.7778	-0.00834	-0.00161
32.8825	-0.00834	-0.00161
33.005	-0.00835	-0.0016
33.1097	-0.00835	-0.00161
33.2145	-0.00835	-0.00161
33.3369	-0.00835	-0.00161
33.4416	-0.00836	-0.00161
33.5641	-0.00836	-0.00161
33.6688	-0.00836	-0.00161
33.7736	-0.00836	-0.00161
33.896	-0.00836	-0.00161
34.0008	-0.00836	-0.00161
34.1232	-0.00837	-0.00161
34.2279	-0.00837	-0.00161
34.3327	-0.00837	-0.00152
34.4551	-0.00229	0.000174617
34.5599	0.000531602	0.00018107
34.6832	0.00052121	0.000180717
34.788	0.000540265	0.000176904
34.8927	0.000538632	0.000166415
35.0156	0.000531564	0.00016489
35.1203	0.000522267	0.000161189
35.2428	0.000504403	0.000163253
35.3475	0.000504403	0.000159311
35.4522	0.000497699	0.000149268
35.5747	0.000493608	0.00014964
35.6794	0.000482947	0.000149566
35.8023	0.000467331	0.000152355
35.9071	0.000464891	0.000146162
36.0118	0.000458111	0.000139951
36.1343	0.000455671	0.000141624
36.239	0.000448968	0.000140304
36.3615	0.000439575	0.000143298
36.4662	0.000435925	0.000139411
36.5709	0.000433428	0.000130745
36.6934	0.00043581	0.000132084
36.7981	0.000428837	0.000133869
36.9206	0.000421942	0.000138444
37.0253	0.000421346	0.000136715
37.13	0.000421269	0.000127137
37.2525	0.00041979	0.000132549
37.3572	0.000416871	0.000132902
37.4797	0.000410006	0.000138138
37.5844	0.000409219	0.000132187
37.6891	0.000407202	0.000127165
37.8121	0.000411485	0.00013055
37.9168	0.00040943	0.000130532
38.0397	0.000400498	0.000135795
38.1444	0.00040071	0.000133805
38.2492	0.000401401	0.000127221
38.3716	0.000402918	0.000129248
38.4764	0.000399077	0.000130531
38.5988	0.000390933	0.00013479
38.7036	0.000392431	0.000132242
38.8083	0.000395082	0.000127426
38.9312	0.000395485	0.00012856
39.0359	0.000394774	0.000130699
39.1584	0.00038298	0.000132689
39.2631	0.000390145	0.000133656
39.3678	0.000390356	0.000125957
39.4903	0.000393833	0.000129155
39.595	0.000391931	0.000131517
39.7175	0.000382193	0.000135311
39.8222	0.000385554	0.000132354
39.927	0.000385631	0.000126235

## Sheet: Fig. 2e
time	horizontal	vertical
0	0	0
0.10543	2.01247e-05	-1.20348e-05
0.21016	2.76544e-05	-2.92166e-05
0.33262	3.16245e-05	-2.71351e-05
0.43735	3.31109e-05	-2.80623e-05
0.5598	3.0588e-05	-2.24991e-05
0.66454	3.67877e-05	-2.31614e-05
0.76927	3.35412e-05	-3.6237e-05
0.89218	3.95453e-05	-3.33039e-05
0.99691	4.07188e-05	-3.17334e-05
1.11982	3.41279e-05	-2.83462e-05
1.22455	3.76091e-05	-3.22065e-05
1.32927	3.50275e-05	-3.8205e-05
1.45173	4.26354e-05	-3.75237e-05
1.55646	4.16966e-05	-3.61613e-05
1.67892	3.48124e-05	-3.41555e-05
1.78365	3.88803e-05	-3.33797e-05
1.88838	3.86652e-05	-4.24599e-05
2.01129	4.57881e-05	-3.54963e-05
2.11603	4.30109e-05	-3.50043e-05
2.23848	3.6068e-05	-3.15604e-05
2.34322	3.88452e-05	-3.12576e-05
2.44795	4.17397e-05	-3.69723e-05
2.5704	4.56316e-05	-3.57802e-05
2.67514	4.3715e-05	-3.46637e-05
2.7976	3.99599e-05	-2.97249e-05
2.90233	4.4067e-05	-3.16172e-05
3.00706	4.39888e-05	-3.88456e-05
3.12952	4.62966e-05	-3.43799e-05
3.23426	4.66877e-05	-3.56477e-05
3.35672	4.15832e-05	-3.14847e-05
3.46145	4.47124e-05	-3.18632e-05
3.56618	4.59445e-05	-3.90727e-05
3.68865	4.95822e-05	-3.61965e-05
3.79338	4.77242e-05	-3.55531e-05
3.91628	4.05662e-05	-3.13144e-05
4.02102	4.36172e-05	-3.32445e-05
4.12575	4.39105e-05	-3.95647e-05
4.24866	4.97778e-05	-3.5572e-05
4.35339	4.91128e-05	-3.58748e-05
4.47585	4.06835e-05	-3.00844e-05
4.58058	4.53187e-05	-3.25822e-05
4.68531	4.97973e-05	-3.9262e-05
4.80777	5.09121e-05	-3.57991e-05
4.9125	5.15575e-05	-3.4853e-05
5.03587	4.49102e-05	-3.07621e-05
5.1406	4.68268e-05	-3.36195e-05
5.24533	4.89976e-05	-4.08859e-05
5.36779	5.37306e-05	-3.77825e-05
5.47252	5.15597e-05	-3.57389e-05
5.59497	4.66899e-05	-3.13299e-05
5.69971	4.63183e-05	-3.18976e-05
5.80444	4.81762e-05	-3.95234e-05
5.9269	5.24006e-05	-3.54929e-05
6.03163	5.32807e-05	-3.4982e-05
6.15408	4.64553e-05	-3.15568e-05
6.25882	4.85284e-05	-3.56252e-05
6.36355	5.10513e-05	-3.9107e-05
6.48601	5.55887e-05	-3.69687e-05
6.59074	5.2303e-05	-3.39789e-05
6.7132	4.81764e-05	-2.94375e-05
6.81793	5.18336e-05	-3.32409e-05
6.92267	5.04842e-05	-3.86718e-05
7.04558	5.54126e-05	-3.40546e-05
7.15032	5.16577e-05	-3.0989e-05
7.27323	4.65923e-05	-2.76965e-05
7.37796	5.04842e-05	-2.91157e-05
7.4827	5.13057e-05	-3.4925e-05
7.60516	5.56865e-05	-3.25029e-05
7.70989	5.25182e-05	-3.06295e-05
7.83235	4.84111e-05	-2.98915e-05
7.93708	-0.000329244	-0.00815
8.04181	-0.00208	-0.01092
8.16473	-0.0021	-0.01089
8.26946	-0.00209	-0.01086
8.39192	-0.00209	-0.01084
8.49665	-0.00208	-0.01082
8.60138	-0.00207	-0.01082
8.72384	-0.00206	-0.01081
8.82858	-0.00206	-0.0108
8.95103	-0.00206	-0.01079
9.05577	-0.00206	-0.0108
9.1605	-0.00206	-0.0108
9.28296	-0.00205	-0.01079
9.38769	-0.00205	-0.01079
9.51014	-0.00206	-0.01079
9.61487	-0.00205	-0.01079
9.71961	-0.00205	-0.0108
9.84206	-0.00204	-0.01079
9.94679	-0.00204	-0.01079
10.0697	-0.00205	-0.01078
10.1744	-0.00204	-0.01078
10.2792	-0.00204	-0.01079
10.4021	-0.00204	-0.01079
10.5068	-0.00204	-0.01079
10.6293	-0.00204	-0.01078
10.734	-0.00204	-0.01078
10.8387	-0.00204	-0.01079
10.9612	-0.00203	-0.01078
11.0659	-0.00203	-0.01078
11.1888	-0.00204	-0.01078
11.2936	-0.00204	-0.01078
11.3983	-0.00203	-0.01079
11.5208	-0.00203	-0.01079
11.6255	-0.00203	-0.01078
11.7479	-0.00203	-0.01078
11.8527	-0.00203	-0.01078
11.9574	-0.00203	-0.01079
12.0799	-0.00203	-0.01078
12.1846	-0.00203	-0.01078
12.3071	-0.00203	-0.01078
12.4118	-0.00203	-0.01078
12.5165	-0.00203	-0.01079
12.639	-0.00203	-0.01078
12.7437	-0.00203	-0.01078
12.8662	-0.00203	-0.01078
12.9709	-0.00203	-0.01078
13.0756	-0.00203	-0.01079
13.199	-0.00267	-0.01624
13.3037	-0.00412	-0.0173
13.4267	-0.00412	-0.01727
13.5314	-0.0041	-0.01725
13.6361	-0.00409	-0.01725
13.7586	-0.00408	-0.01723
13.8633	-0.00407	-0.01722
13.9858	-0.00407	-0.01721
14.0905	-0.00407	-0.01721
14.1952	-0.00406	-0.01721
14.3181	-0.00405	-0.01721
14.4229	-0.00405	-0.0172
14.5453	-0.00405	-0.0172
14.6501	-0.00405	-0.0172
14.7548	-0.00405	-0.0172
14.8772	-0.00404	-0.0172
14.982	-0.00404	-0.01719
15.1044	-0.00405	-0.01719
15.2092	-0.00404	-0.01719
15.3139	-0.00404	-0.01719
15.4363	-0.00403	-0.01719
15.5411	-0.00403	-0.01719
15.6635	-0.00403	-0.01718
15.7683	-0.00403	-0.01718
15.873	-0.00403	-0.01719
15.9955	-0.00402	-0.01718
16.1002	-0.00402	-0.01718
16.2231	-0.00403	-0.01718
16.3278	-0.00402	-0.01718
16.4326	-0.00402	-0.01719
16.5555	-0.00402	-0.01718
16.6602	-0.00401	-0.01718
16.7827	-0.00402	-0.01718
16.8874	-0.00402	-0.01718
16.9921	-0.00402	-0.01718
17.1146	-0.00401	-0.01718
17.2193	-0.00401	-0.01718
17.3422	-0.00402	-0.01717
17.447	-0.00401	-0.01717
17.5517	-0.00401	-0.01718
17.6742	-0.00401	-0.01717
17.7789	-0.00401	-0.01717
17.9013	-0.00401	-0.01717
18.0061	-0.00401	-0.01717
18.1108	-0.004	-0.01717
18.2333	-0.004	-0.01717
18.338	-0.004	-0.01718
18.4604	-0.00485	-0.02012
18.5652	-0.00586	-0.02039
18.6699	-0.00583	-0.02037
18.7924	-0.00581	-0.02035
18.8971	-0.0058	-0.02034
19.0195	-0.00579	-0.02032
19.1243	-0.00578	-0.02032
19.229	-0.00577	-0.02032
19.3519	-0.00576	-0.02031
19.4566	-0.00576	-0.0203
19.58	-0.00576	-0.02029
19.6847	-0.00575	-0.02029
19.7895	-0.00574	-0.02029
19.9119	-0.00573	-0.02029
20.0166	-0.00573	-0.02028
20.1391	-0.00573	-0.02027
20.2438	-0.00573	-0.02027
20.3486	-0.00573	-0.02027
20.4715	-0.00572	-0.02027
20.5762	-0.00571	-0.02026
20.6987	-0.00572	-0.02026
20.8034	-0.00571	-0.02026
20.9081	-0.00571	-0.02026
21.0306	-0.0057	-0.02026
21.1353	-0.0057	-0.02025
21.2578	-0.0057	-0.02025
21.3625	-0.0057	-0.02025
21.4672	-0.0057	-0.02025
21.5897	-0.00569	-0.02025
21.6944	-0.00569	-0.02024
21.8169	-0.0057	-0.02024
21.9216	-0.00569	-0.02024
22.0264	-0.00569	-0.02024
22.1488	-0.00568	-0.02024
22.2535	-0.00568	-0.02024
22.3764	-0.00569	-0.02023
22.4812	-0.00568	-0.02023
22.5859	-0.00568	-0.02023
22.7088	-0.00567	-0.02023
22.8135	-0.00567	-0.02023
22.936	-0.00568	-0.02022
23.0407	-0.00567	-0.02022
23.1455	-0.00567	-0.02023
23.2679	-0.00566	-0.02022
23.3727	-0.00566	-0.02022
23.4956	-0.00566	-0.02021
23.6003	-0.00566	-0.02021
23.705	-0.00566	-0.02022
23.8275	-0.00565	-0.02021
23.9322	-0.00565	-0.02021
24.0547	-0.00566	-0.02021
24.1594	-0.00565	-0.02021
24.2641	-0.00565	-0.02021
24.3866	-0.00564	-0.02021
24.4913	-0.00565	-0.02021
24.6138	-0.00565	-0.0202
24.7185	-0.00565	-0.0202
24.8233	-0.00564	-0.02021
24.9457	-0.00564	-0.0202
25.0504	-0.00564	-0.0202
25.1729	-0.00564	-0.02019
25.2776	-0.00564	-0.0202
25.3824	-0.00564	-0.0202
25.5053	-0.00563	-0.0202
25.61	-0.00563	-0.0202
25.7329	-0.00564	-0.02019
25.8376	-0.00563	-0.02019
25.9424	-0.00563	-0.0202
26.0648	-0.00563	-0.02019
26.1696	-0.00563	-0.02019
26.292	-0.00563	-0.02019
26.3968	-0.00562	-0.02019
26.5015	-0.00563	-0.02019
26.6248	-0.00562	-0.02019
26.7296	-0.00562	-0.02019
26.852	-0.00563	-0.02018
26.9568	-0.00562	-0.02018
27.0615	-0.00562	-0.02019
27.1839	-0.00562	-0.02018
27.2887	-0.00561	-0.02018
27.4111	-0.00562	-0.02018
27.5159	-0.00561	-0.02018
27.6206	-0.00561	-0.02018
27.7431	-0.00561	-0.02018
27.8478	-0.00561	-0.02018
27.9703	-0.00562	-0.02017
28.075	-0.00561	-0.02017
28.1797	-0.00561	-0.02018
28.3022	-0.0056	-0.02017
28.4069	-0.0056	-0.02017
28.5298	-0.00561	-0.02017
28.6346	-0.00561	-0.02017
28.7393	-0.00561	-0.02018
28.8622	-0.0056	-0.02018
28.9669	-0.0056	-0.02018
29.0894	-0.00561	-0.02017
29.1941	-0.0056	-0.02017
29.2989	-0.0056	-0.02018
29.4213	-0.00559	-0.02017
29.5261	-0.0056	-0.02017
29.649	-0.0056	-0.02017
29.7537	-0.00545	-0.01835
29.8584	-0.00379	-0.01677
29.9809	-0.00373	-0.0168
30.0856	-0.00375	-0.01682
30.2081	-0.00376	-0.01684
30.3128	-0.00377	-0.01686
30.4175	-0.00377	-0.01687
30.54	-0.00377	-0.01688
30.6447	-0.00378	-0.01689
30.7672	-0.00379	-0.01689
30.8719	-0.00379	-0.0169
30.9767	-0.00379	-0.01691
31.0991	-0.00379	-0.01691
31.2038	-0.00379	-0.01691
31.3263	-0.0038	-0.01692
31.431	-0.0038	-0.01692
31.5358	-0.0038	-0.01692
31.6587	-0.00379	-0.01692
31.7634	-0.0038	-0.01693
31.8863	-0.0038	-0.01693
31.9911	-0.0038	-0.01693
32.0958	-0.00381	-0.01695
32.2182	-0.0038	-0.01694
32.323	-0.00381	-0.01694
32.4454	-0.00382	-0.01694
32.5502	-0.00381	-0.01694
32.6549	-0.00381	-0.01695
32.7778	-0.00381	-0.01695
32.8825	-0.00381	-0.01695
33.005	-0.00381	-0.01695
33.1097	-0.00381	-0.01695
33.2145	-0.00381	-0.01696
33.3369	-0.00381	-0.01695
33.4416	-0.00381	-0.01696
33.5641	-0.00382	-0.01696
33.6688	-0.00382	-0.01696
33.7736	-0.00381	-0.01696
33.896	-0.00381	-0.01696
34.0008	-0.00382	-0.01696
34.1232	-0.00382	-0.01696
34.2279	-0.00382	-0.01696
34.3327	-0.00382	-0.01697
34.4551	-0.00381	-0.01697
34.5599	-0.00382	-0.01697
34.6832	-0.00382	-0.01696
34.788	-0.00382	-0.01697
34.8927	-0.00382	-0.01697
35.0156	-0.0031	-0.01184
35.1203	-0.00167	-0.01027
35.2428	-0.00169	-0.01033
35.3475	-0.0017	-0.01037
35.4522	-0.00171	-0.0104
35.5747	-0.00172	-0.01043
35.6794	-0.00173	-0.01045
35.8023	-0.00174	-0.01046
35.9071	-0.00174	-0.01047
36.0118	-0.00175	-0.01048
36.1343	-0.00174	-0.01048
36.239	-0.00175	-0.01049
36.3615	-0.00176	-0.01049
36.4662	-0.00176	-0.0105
36.5709	-0.00176	-0.01051
36.6934	-0.00176	-0.01051
36.7981	-0.00176	-0.01051
36.9206	-0.00177	-0.01051
37.0253	-0.00177	-0.01051
37.13	-0.00177	-0.01052
37.2525	-0.00177	-0.01052
37.3572	-0.00177	-0.01052
37.4797	-0.00178	-0.01052
37.5844	-0.00178	-0.01052
37.6891	-0.00178	-0.01053
37.8121	-0.00177	-0.01053
37.9168	-0.00178	-0.01053
38.0397	-0.00178	-0.01053
38.1444	-0.00178	-0.01054
38.2492	-0.00178	-0.01054
38.3716	-0.00178	-0.01054
38.4764	-0.00178	-0.01054
38.5988	-0.00179	-0.01054
38.7036	-0.00178	-0.01054
38.8083	-0.00179	-0.01055
38.9312	-0.00178	-0.01055
39.0359	-0.00178	-0.01054
39.1584	-0.00179	-0.01054
39.2631	-0.00179	-0.01055
39.3678	-0.00179	-0.01055
39.4903	-0.00179	-0.01055
39.595	-0.00179	-0.01055
39.7175	-0.00179	-0.01055
39.8222	-0.00179	-0.01055
39.927	-0.00179	-0.01056
40.0494	-0.00179	-0.01056
40.1542	-0.00179	-0.01056
40.2766	-0.00113	-0.0022
40.3813	0.000264205	0.00033616
40.4861	0.000268332	0.000285977
40.6085	0.000263971	0.000265238
40.7133	0.000256989	0.000246977
40.8362	0.00024766	0.000231271
40.9409	0.000247581	0.000215565
41.0456	0.000243787	0.000195451
41.169	0.00024455	0.000188884
41.2737	0.00024015	0.000183605
41.3962	0.000235065	0.000182015
41.5009	0.000236199	0.000174087
41.6057	0.000233226	0.000162544
41.7281	0.000234497	0.000164815
41.8329	0.00023616	0.000163963
41.9558	0.000226805	0.000163614
42.0605	0.000228331	0.000164314
42.1652	0.000229797	0.000154645
42.2877	0.000232751	0.000156026
42.3924	0.000229602	0.000157767
42.5149	0.000223226	0.000160681
42.6196	0.000225104	0.000155231
42.7243	0.000224028	0.000148514
42.8468	0.000228018	0.000154172
42.9515	0.00022481	0.000152242
43.074	0.000219139	0.00015561
43.1787	0.000223676	0.000153282
43.2835	0.000222424	0.000182007
43.4059	0.000238109	0.000140018
43.5106	0.000219588	0.00014963
43.6331	0.000214425	0.000148703
43.7378	0.000215227	0.000145789
43.8426	0.000217848	0.00013909
43.9655	0.000220625	0.000143518
44.0702	0.000217222	0.000135003
44.1931	0.0002067	0.000146527
44.2978	0.000212665	0.000142591
44.4026	0.00021155	0.000133584
44.525	0.000214288	0.000137331
44.6298	0.000213702	0.000139053
44.7522	0.000207932	0.000140907
44.857	0.000207561	0.00012874
44.9617	0.000211628	0.000134702
45.0846	0.000213416	0.000136632
45.1893	0.000209172	0.000136689
45.3118	0.000204811	0.000142669
45.4165	0.000206728	0.000138657
45.5213	0.000207314	0.000122762
45.6437	0.0002044	0.000139263
45.7484	0.000210033	0.000135043
45.8709	0.00020528	0.000140549
45.9757	0.000206649	0.000138524
46.0804	0.000207568	0.000131977
46.2028	0.000210346	0.000133245
46.3076	0.000205652	0.000132431
46.43	0.00020041	0.000137143
46.5348	0.000205613	0.00013315

## Sheet: Fig. 2f
cycle number	horizontal	vertical
1	0	0
1000	-0.000293611	-0.000256008
2000	-0.000519482	-0.000274926
5000	0.000335327	0.000866067
10000	-0.000226062	-0.000289249
20000	0.000943877	0.000170962
50000	-0.00239	-0.00117

## Sheet: Fig. 2g
time	silicon gauge	metal gauge
0.05237	0	0
0.15781	-1.44261e-05	-3.11561e-05
0.28026	-3.93713e-05	-4.82569e-05
0.38499	-1.81078e-05	-5.12646e-05
0.48972	-3.17826e-05	-5.73748e-05
0.61218	-3.00544e-05	-5.58614e-05
0.71691	-3.06555e-05	-6.07609e-05
0.83936	-3.69003e-05	-6.77223e-05
0.9441	-3.56422e-05	-7.12408e-05
1.04883	-3.48909e-05	-7.22245e-05
1.17129	-3.40644e-05	-7.02193e-05
1.27602	-1.86615e-05	-7.49296e-05
1.39892	-2.98568e-05	-8.08128e-05
1.50366	-3.39893e-05	-8.56744e-05
1.60839	-2.54237e-05	-8.25531e-05
1.7313	-2.50481e-05	-7.92805e-05
1.83603	-4.41993e-05	-8.11154e-05
1.95849	-3.0224e-05	-8.80579e-05
2.06322	-2.00806e-05	-8.52204e-05
2.16795	-3.09753e-05	-8.74904e-05
2.2904	-3.39808e-05	-8.27045e-05
2.39513	-1.94044e-05	-8.22126e-05
2.51849	-3.71365e-05	-8.87979e-05
2.62323	-2.56407e-05	-8.57333e-05
2.72796	-1.66995e-05	-8.40119e-05
2.85041	-3.15069e-05	-8.31228e-05
2.95515	-2.90275e-05	-8.52982e-05
3.07761	-3.2108e-05	-8.93654e-05
3.18234	-3.69919e-05	-8.70007e-05
3.28707	-4.24768e-05	-8.81547e-05
3.40953	-2.79755e-05	-8.26877e-05
3.51426	-3.42118e-05	-8.45983e-05
3.63672	-4.11995e-05	-9.19759e-05
3.74145	-2.45944e-05	-8.93276e-05
3.84618	-3.68275e-05	-8.72656e-05
3.96864	-4.0527e-05	-8.41254e-05
4.07337	-4.51103e-05	-8.45038e-05
4.19583	-4.36827e-05	-9.07274e-05
4.30056	-4.18795e-05	-8.79088e-05
4.40529	-4.89423e-05	-8.79088e-05
4.5282	-5.78835e-05	-8.07015e-05
4.63294	-4.72893e-05	-8.48064e-05
4.75584	-4.58617e-05	-9.23921e-05
4.86057	-5.86433e-05	-8.96491e-05
4.9653	-5.21064e-05	-8.72656e-05
5.08776	-6.24752e-05	-8.40876e-05
5.19249	-5.95449e-05	-8.66036e-05
5.31495	-5.5713e-05	-9.16165e-05
5.41968	-4.31653e-05	-8.8098e-05
5.52441	-6.42785e-05	-8.53929e-05
5.64732	-7.05148e-05	-8.1617e-05
5.75206	-7.49478e-05	-8.38114e-05
5.87451	3.13783e-05	-0.01024
5.97924	0.000282408	-0.01103
6.08397	0.000257989	-0.01099
6.20643	0.000247319	-0.01096
6.31116	0.000246493	-0.01094
6.43362	0.000235824	-0.01092
6.53835	0.000254758	-0.01091
6.64309	0.000238153	-0.01091
6.76554	0.000253784	-0.0109
6.87027	0.000264679	-0.0109
6.99273	0.00022095	-0.00573
7.09746	-1.32221e-05	7.15718e-05
7.20219	-2.14119e-05	3.73323e-05
7.32465	-6.91063e-06	1.58617e-05
7.42938	-8.86417e-06	-3.50921e-06
7.5523	-2.81742e-05	-3.09765e-05
7.65703	-1.74297e-05	-3.82027e-05
7.76176	-9.39012e-06	-4.61289e-05
7.88467	-2.55444e-05	-4.78882e-05
7.9894	-2.18627e-05	-5.62683e-05
8.11186	-2.87001e-05	-0.00127
8.21659	0.000249604	-0.01098
8.32133	0.000248327	-0.01099
8.44379	0.000264105	-0.01096
8.54852	0.000270191	-0.01094
8.67143	0.000260875	-0.01092
8.77616	0.000269515	-0.01091
8.8809	0.000250055	-0.0109
9.00336	0.000242992	-0.01089
9.1081	0.000239085	-0.01089
9.23055	0.000237432	-0.01089
9.33529	-1.48379e-07	-0.00191
9.44001	-1.86319e-05	6.9259e-05
9.56247	-4.05716e-05	3.52654e-05
9.66721	-4.29008e-05	1.27543e-05
9.78966	-4.35076e-05	-1.27646e-05
9.8944	-4.00513e-05	-2.18636e-05
9.99912	-4.01264e-05	-3.23624e-05
10.1216	-3.89852e-05	-3.93428e-05
10.2263	-4.37939e-05	-4.63798e-05
10.3488	-3.92106e-05	-5.7484e-05
10.4535	-4.07885e-05	-0.00495
10.5582	0.000256525	-0.01101
10.6816	0.000254196	-0.01096
10.7863	0.000253222	-0.01094
10.9092	0.000253147	-0.01092
11.014	0.000246986	-0.01091
11.1187	0.000255476	-0.01089
11.2412	0.000238796	-0.01088
11.3459	0.000250292	-0.01088
11.4684	0.000243304	-0.01089
11.5731	0.000254349	-0.01044
11.6778	-2.36546e-05	-7.64955e-05
11.8008	-3.50002e-05	6.18918e-05
11.9055	-2.29033e-05	3.40273e-05
12.0279	-2.26779e-05	5.50066e-06
12.1327	-2.51574e-05	-3.93885e-06
12.2374	-2.56833e-05	-1.93183e-05
12.3599	-1.98978e-05	-2.74147e-05
12.4646	-2.41055e-05	-3.61543e-05
12.587	-2.5533e-05	-5.02095e-05
12.6918	-3.35726e-05	-5.00014e-05
12.7965	8.40211e-05	-0.01023
12.919	0.000601559	-0.01737
13.0237	0.00058871	-0.01734
13.1462	0.000589988	-0.01733
13.2509	0.000594818	-0.01731
13.3556	0.000583398	-0.0173
13.4781	0.000585727	-0.01728
13.5828	0.000590611	-0.01728
13.7057	0.000599552	-0.01728
13.8104	0.000596983	-0.01727
13.9152	0.000602919	-0.01725
14.0381	0.000144063	-0.00564
14.1428	2.09896e-05	0.000214267
14.2653	9.19322e-06	0.000133719
14.37	7.61536e-06	9.79664e-05
14.4748	-1.7405e-05	6.91938e-05
14.5972	-9.29026e-06	5.03337e-05
14.7019	-1.42492e-05	2.97711e-05
14.8248	-1.59022e-05	7.89968e-06
14.9296	-1.10184e-05	2.38348e-07
15.0343	-4.93237e-06	-6.91223e-06
15.1568	-1.5752e-05	-0.000352088
15.2615	0.000405461	-0.01441
15.384	0.000616143	-0.01733
15.4887	0.000618247	-0.0173
15.5934	0.000601341	-0.01729
15.7159	0.000601191	-0.01727
15.8206	0.000623737	-0.01726
15.9431	0.000612016	-0.01726
16.0478	0.000621107	-0.01725
16.1525	0.000603	-0.01725
16.275	0.000593607	-0.01725
16.3797	0.000594283	-0.01705
16.5022	4.90957e-05	-0.00276
16.6069	2.76819e-05	0.000216742
16.7116	3.33171e-05	0.000157059
16.8346	1.1753e-05	0.000115858
16.9393	1.46833e-05	8.66506e-05
17.0626	6.26809e-06	5.57026e-05
17.1674	7.77081e-06	4.1496e-05
17.2721	8.07136e-06	2.62112e-05
17.3946	6.11782e-06	2.0347e-05
17.4993	-2.07202e-06	1.17776e-05
17.6218	-1.57468e-05	-0.00263
17.7265	0.000554597	-0.01635
17.8312	0.000613504	-0.0173
17.9541	0.000600505	-0.01728
18.0589	0.000603962	-0.01726
18.1813	0.000598326	-0.01726
18.2861	0.000597575	-0.01725
18.3908	0.000611325	-0.01724
18.5132	0.000596223	-0.01723
18.618	0.00060554	-0.01723
18.7404	0.000649127	-0.01724
18.8452	0.000508848	-0.0149
18.9499	4.68458e-06	-0.000746721
19.0724	1.99372e-05	0.000208524
19.1771	3.70781e-06	0.000155349
19.2995	2.83525e-05	0.000110081
19.4043	1.90974e-05	8.9386e-05
19.509	1.46644e-05	6.86531e-05
19.6315	1.39881e-05	5.51465e-05
19.7362	8.0411e-06	3.98427e-05
19.8591	6.61351e-06	2.1115e-05
19.9638	-1.87687e-06	1.94314e-05
20.0686	-7.49825e-07	-0.00479
20.1915	0.000877516	-0.01965
20.2962	0.00107	-0.02036
20.4187	0.00106	-0.02035
20.5234	0.00105	-0.02034
20.6281	0.00105	-0.02033
20.7506	0.00104	-0.02032
20.8553	0.00105	-0.02032
20.9782	0.00103	-0.02032
21.083	0.00103	-0.02031
21.1877	0.00101	-0.02031
21.3102	0.00101	-0.02022
21.4149	0.000365611	-0.01309
21.5374	6.88985e-05	0.000296046
21.6421	6.09341e-05	0.000293378
21.7468	5.29753e-05	0.000235587
21.8693	5.9437e-05	0.000194027
21.974	3.83238e-05	0.000162398
22.0965	3.88497e-05	0.000131147
22.2012	4.07281e-05	0.000114425
22.3059	2.9608e-05	9.84781e-05
22.4284	2.1244e-05	8.92467e-05
22.5331	1.74872e-05	7.81425e-05
22.6556	0.000268818	-0.00881
22.7603	0.00102	-0.01971
22.8651	0.00106	-0.02031
22.988	0.00101	-0.02029
23.0927	0.001	-0.02029
23.2156	0.00101	-0.02029
23.3203	0.001	-0.02028
23.4251	0.00102	-0.02028
23.5475	0.000996436	-0.02027
23.6523	0.000989824	-0.02027
23.7747	0.000996592	-0.02028
23.8794	0.000882986	-0.01957
23.9842	0.000137936	-0.00729
24.1075	7.56482e-05	0.000391431
24.2123	5.61128e-05	0.00030971
24.3347	3.15433e-05	0.000244939
24.4395	3.46239e-05	0.000210378
24.5442	1.58399e-05	0.000185086
24.6667	5.62136e-06	0.000163048
24.7714	2.09843e-06	0.000141029
24.8939	9.83745e-06	0.000118726
24.9986	5.49943e-05	0.000111613
25.1033	2.26857e-05	8.55835e-05
25.2258	0.000487553	-0.01475
25.3305	0.00102	-0.0202
25.453	0.00103	-0.02028
25.5577	0.000996461	-0.02027
25.6624	0.00101	-0.02026
25.7849	0.000980541	-0.02026
25.8896	0.000982269	-0.02025
26.0125	0.000977235	-0.02026
26.1173	0.000971449	-0.02025
26.222	0.000964236	-0.02025
26.3449	0.000962433	-0.02025
26.4496	0.000740331	-0.01836
26.5721	5.65918e-05	-0.00162
26.6768	3.51029e-05	0.000382578
26.7816	2.6604e-05	0.000310145
26.904	3.16157e-06	0.000262305
27.0088	8.04542e-06	0.000229295
27.1317	-2.84932e-06	0.000191212
27.2364	-1.13397e-05	0.000172919
27.3411	-8.25912e-06	0.000157332
27.4636	-2.32112e-05	0.000143163
27.5683	-2.2535e-05	0.000127576
27.6908	-1.45706e-05	0.000113218
27.7955	-3.73311e-05	0.000109907
27.9002	-4.13134e-05	0.000104497
28.0227	-5.4913e-05	0.000102889
28.1274	-5.13816e-05	9.66088e-05
28.2499	-6.69348e-05	8.33859e-05
28.3546	-7.71533e-05	8.09267e-05
28.4594	-8.66956e-05	8.13051e-05
28.5818	-7.571e-05	8.39345e-05
28.6866	-8.8934e-05	7.82405e-05
28.809	-7.75884e-05	6.82146e-05
28.9137	-9.65227e-05	7.0163e-05
29.0185	-0.000102158	7.02009e-05
29.1414	-0.000105764	6.98224e-05
29.2461	-0.000103736	6.7647e-05
29.369	-9.95282e-05	5.98722e-05
29.4737	-8.42004e-05	5.83588e-05
29.5785	-8.26977e-05	5.8775e-05
29.7009	-7.67648e-05	6.00992e-05
29.8057	-7.61637e-05	5.67131e-05
29.9281	-7.29328e-05	4.90328e-05
30.0329	-7.39847e-05	5.07542e-05
30.1376	-6.82744e-05	4.78412e-05
30.2605	-7.67648e-05	5.21627e-05
30.3652	-6.45176e-05	4.79821e-05
30.4877	-8.06718e-05	4.17585e-05
30.5924	-9.04395e-05	4.36123e-05
30.6972	-9.02198e-05	4.53148e-05
30.8196	-9.99123e-05	4.38015e-05
30.9244	-0.000103444	4.49365e-05
31.0468	-9.07457e-05	3.85237e-05
31.1515	-0.000105472	3.95639e-05
31.2563	-9.45025e-05	4.18907e-05
31.3787	-9.54793e-05	4.46336e-05
31.4835	-9.65312e-05	3.96207e-05
31.6059	-9.21733e-05	3.07298e-05

## Sheet: Fig. 3c
number of trained data	SVM	3d-conv
10	0.237	0.237
20	0.307	0.438
30	0.405	0.596
40	0.456	0.685
50	0.514	0.751
60	0.583	0.7915
70	0.602	0.825
80	0.671	0.8765

## Sheet: Fig. 3d
number of channels	accuracy
2	0.49867
4	0.72833
6	0.82795
8	0.8753

## Sheet: Fig. 5d
time	raw emg signal (small)
0.001	1.64382
0.002	1.64446
0.003	1.64349
0.004	1.64059
0.005	1.63931
0.006	1.63737
0.007	1.63544
0.008	1.6327
0.009	1.6298
0.01	1.62738
0.011	1.62835
0.012	1.62996
0.013	1.62964
0.014	1.6269
0.015	1.62513
0.016	1.624
0.017	1.62545
0.018	1.62593
0.019	1.62384
0.02	1.62448
0.021	1.62529
0.022	1.62642
0.023	1.62464
0.024	1.6248
0.025	1.62513
0.026	1.62319
0.027	1.62078
0.028	1.61997
0.029	1.62078
0.03	1.61981
0.031	1.61884
0.032	1.61868
0.033	1.62094
0.034	1.62432
0.035	1.62497
0.036	1.62448
0.037	1.62561
0.038	1.62948
0.039	1.63141
0.04	1.63077
0.041	1.6298
0.042	1.63044
0.043	1.6327
0.044	1.63238
0.045	1.6327
0.046	1.63189
0.047	1.63206
0.048	1.63351
0.049	1.63351
0.05	1.63544
0.051	1.63866
0.052	1.64059
0.053	1.64076
0.054	1.64076
0.055	1.64382
0.056	1.64398
0.057	1.64494
0.058	1.64543
0.059	1.64543
0.06	1.64704
0.061	1.65123
0.062	1.65477
0.063	1.65558
0.064	1.6559
0.065	1.65735
0.066	1.65977
0.067	1.66234
0.068	1.66524
0.069	1.66798
0.07	1.66669
0.071	1.66959
0.072	1.67314
0.073	1.6762
0.074	1.67684
0.075	1.67797
0.076	1.67926
0.077	1.67862
0.078	1.68055
0.079	1.68281
0.08	1.68216
0.081	1.68168
0.082	1.68538
0.083	1.68538
0.084	1.68683
0.085	1.68748
0.086	1.68683
0.087	1.68603
0.088	1.68844
0.089	1.6886
0.09	1.6878
0.091	1.68893
0.092	1.68764
0.093	1.68635
0.094	1.68281
0.095	1.68426
0.096	1.68361
0.097	1.68184
0.098	1.6762
0.099	1.67314
0.1	1.67362
0.101	1.67233
0.102	1.67185
0.103	1.66766
0.104	1.66508
0.105	1.66524
0.106	1.66605
0.107	1.66283
0.108	1.66089
0.109	1.65799
0.11	1.65558
0.111	1.65606
0.112	1.65671
0.113	1.65477
0.114	1.65316
0.115	1.65429
0.116	1.65252
0.117	1.64978
0.118	1.64897
0.119	1.64833
0.12	1.64446
0.121	1.64285
0.122	1.64172
0.123	1.63914
0.124	1.6385
0.125	1.6356
0.126	1.63286
0.127	1.63044
0.128	1.63077
0.129	1.63012
0.13	1.62899
0.131	1.62738
0.132	1.62674
0.133	1.62851
0.134	1.62819
0.135	1.62835
0.136	1.62948
0.137	1.62964
0.138	1.62996
0.139	1.63318
0.14	1.63544
0.141	1.63576
0.142	1.63528
0.143	1.63254
0.144	1.63189
0.145	1.63544
0.146	1.63608
0.147	1.63657
0.148	1.63834
0.149	1.64253
0.15	1.64607
0.151	1.64849
0.152	1.64929
0.153	1.65042
0.154	1.65252
0.155	1.65816
0.156	1.65977
0.157	1.65961
0.158	1.66218
0.159	1.66428
0.16	1.66605
0.161	1.66605
0.162	1.66686
0.163	1.66637
0.164	1.66605
0.165	1.66669
0.166	1.66943
0.167	1.66976
0.168	1.67104
0.169	1.67298
0.17	1.67282
0.171	1.67346
0.172	1.67539
0.173	1.67427
0.174	1.67346
0.175	1.67282
0.176	1.66959
0.177	1.66976
0.178	1.67217
0.179	1.67427
0.18	1.67298
0.181	1.67201
0.182	1.67137
0.183	1.67201
0.184	1.67298
0.185	1.67346
0.186	1.67185
0.187	1.67201
0.188	1.67362
0.189	1.6762
0.19	1.6762
0.191	1.67717
0.192	1.67684
0.193	1.67491
0.194	1.67539
0.195	1.67846
0.196	1.68152
0.197	1.68184
0.198	1.68345
0.199	1.68506
0.2	1.68619
0.201	1.6907
0.202	1.69344
0.203	1.6936
0.204	1.69618
0.205	1.69892
0.206	1.70294
0.207	1.70585
0.208	1.70778
0.209	1.7073
0.21	1.70585
0.211	1.70665
0.212	1.70778
0.213	1.70649
0.214	1.70568
0.215	1.70697
0.216	1.70778
0.217	1.70778
0.218	1.70794
0.219	1.70601
0.22	1.70021
0.221	1.69634
0.222	1.69199
0.223	1.68587
0.224	1.67829
0.225	1.66943
0.226	1.65977
0.227	1.65107
0.228	1.64559
0.229	1.63786
0.23	1.62609
0.231	1.61772
0.232	1.60869
0.233	1.60015
0.234	1.59468
0.235	1.59081
0.236	1.58759
0.237	1.58582
0.238	1.58598
0.239	1.58726
0.24	1.58839
0.241	1.58936
0.242	1.59033
0.243	1.59194
0.244	1.59613
0.245	1.60177
0.246	1.60483
0.247	1.60563
0.248	1.60821
0.249	1.61304
0.25	1.61836
0.251	1.62287
0.252	1.62625
0.253	1.6269
0.254	1.62819
0.255	1.63189
0.256	1.63544
0.257	1.63882
0.258	1.64285
0.259	1.64204
0.26	1.64076
0.261	1.64188
0.262	1.64511
0.263	1.64559
0.264	1.64639
0.265	1.64817
0.266	1.64945
0.267	1.65058
0.268	1.65139
0.269	1.65236
0.27	1.65284
0.271	1.65461
0.272	1.65381
0.273	1.65397
0.274	1.65348
0.275	1.653
0.276	1.65219
0.277	1.65139
0.278	1.65236
0.279	1.65219
0.28	1.65026
0.281	1.65058
0.282	1.65042
0.283	1.64945
0.284	1.65155
0.285	1.65316
0.286	1.65364
0.287	1.65332
0.288	1.65413
0.289	1.6559
0.29	1.65558
0.291	1.65751
0.292	1.65735
0.293	1.65397
0.294	1.65252
0.295	1.65445
0.296	1.65638
0.297	1.65574
0.298	1.65429
0.299	1.65477
0.3	1.65429
0.301	1.65348
0.302	1.65187
0.303	1.64929
0.304	1.64849
0.305	1.65026
0.306	1.64929
0.307	1.64849
0.308	1.64752
0.309	1.64623
0.31	1.6472
0.311	1.64978
0.312	1.65252
0.313	1.65123
0.314	1.65139
0.315	1.65364
0.316	1.65719
0.317	1.66009
0.318	1.66283
0.319	1.66299
0.32	1.66363
0.321	1.66734
0.322	1.67201
0.323	1.67266
0.324	1.6733
0.325	1.67588
0.326	1.67974
0.327	1.68135
0.328	1.68297
0.329	1.68474
0.33	1.68538
0.331	1.68587
0.332	1.68764
0.333	1.68683
0.334	1.6886
0.335	1.69038
0.336	1.68973
0.337	1.68796
0.338	1.68619
0.339	1.68474
0.34	1.68248
0.341	1.67958
0.342	1.67588
0.343	1.67298
0.344	1.67088
0.345	1.67072
0.346	1.66943
0.347	1.66476
0.348	1.65993
0.349	1.65638
0.35	1.65364
0.351	1.65236
0.352	1.64929
0.353	1.64575
0.354	1.64511
0.355	1.6443
0.356	1.64237
0.357	1.63834
0.358	1.63624
0.359	1.63399
0.36	1.62851
0.361	1.62609
0.362	1.62609
0.363	1.62287
0.364	1.62577
0.365	1.62223
0.366	1.62158
0.367	1.62174
0.368	1.61965
0.369	1.6153
0.37	1.61353
0.371	1.61578
0.372	1.61675
0.373	1.61481
0.374	1.6124
0.375	1.61224
0.376	1.61143
0.377	1.61014
0.378	1.60934
0.379	1.6103
0.38	1.61111
0.381	1.61095
0.382	1.61079
0.383	1.6132
0.384	1.61594
0.385	1.61852
0.386	1.62061
0.387	1.62045
0.388	1.6248
0.389	1.62803
0.39	1.6298
0.391	1.63093
0.392	1.63157
0.393	1.63206
0.394	1.63608
0.395	1.64076
0.396	1.64124
0.397	1.64043
0.398	1.6414
0.399	1.64494
0.4	1.64736
0.401	1.65107
0.402	1.65348
0.403	1.65445
0.404	1.65381
0.405	1.65799
0.406	1.66073
0.407	1.66154
0.408	1.66331
0.409	1.66315
0.41	1.66476
0.411	1.6675
0.412	1.6733
0.413	1.67411
0.414	1.67588
0.415	1.67926
0.416	1.68071
0.417	1.68377
0.418	1.68812
0.419	1.68828
0.42	1.6878
0.421	1.68957
0.422	1.69183
0.423	1.69231
0.424	1.69457
0.425	1.69731
0.426	1.69489
0.427	1.69537
0.428	1.69731
0.429	1.69779
0.43	1.69408
0.431	1.69376
0.432	1.69392
0.433	1.69489
0.434	1.69618
0.435	1.69376
0.436	1.68941
0.437	1.68474
0.438	1.68522
0.439	1.68458
0.44	1.68264
0.441	1.68007
0.442	1.67846
0.443	1.67523
0.444	1.67282
0.445	1.67072
0.446	1.66798
0.447	1.6625
0.448	1.65816
0.449	1.65348
0.45	1.64784
0.451	1.64752
0.452	1.64656
0.453	1.64317
0.454	1.64043
0.455	1.63818
0.456	1.63383
0.457	1.63028
0.458	1.62851
0.459	1.62529
0.46	1.62094
0.461	1.62029
0.462	1.62029
0.463	1.62013
0.464	1.61884
0.465	1.61643
0.466	1.61707
0.467	1.619
0.468	1.62094
0.469	1.62126
0.47	1.62078
0.471	1.62287
0.472	1.62545
0.473	1.62448
0.474	1.62625
0.475	1.62803
0.476	1.62787
0.477	1.62577
0.478	1.62787
0.479	1.63125
0.48	1.63173
0.481	1.63286
0.482	1.63657
0.483	1.63931
0.484	1.64204
0.485	1.64478
0.486	1.6443
0.487	1.64559
0.488	1.648
0.489	1.65091
0.49	1.65397
0.491	1.65606
0.492	1.6588
0.493	1.65944
0.494	1.65799
0.495	1.65944
0.496	1.66315
0.497	1.66444
0.498	1.66541
0.499	1.66573
0.5	1.66702
0.501	1.67249
0.502	1.6762
0.503	1.67652
0.504	1.67604
0.505	1.67781
0.506	1.67684
0.507	1.67733
0.508	1.67443
0.509	1.67362
0.51	1.67185
0.511	1.6733
0.512	1.67604
0.513	1.67362
0.514	1.67056
0.515	1.66766
0.516	1.6675
0.517	1.66557
0.518	1.66621
0.519	1.66347
0.52	1.66154
0.521	1.65993
0.522	1.65944
0.523	1.65654
0.524	1.65509
0.525	1.65316
0.526	1.65026
0.527	1.64897
0.528	1.64768
0.529	1.64478
0.53	1.64156
0.531	1.64043
0.532	1.64237
0.533	1.6422
0.534	1.6414
0.535	1.63995
0.536	1.63834
0.537	1.63673
0.538	1.63737
0.539	1.63898
0.54	1.63963
0.541	1.63931
0.542	1.6385
0.543	1.63657
0.544	1.63721
0.545	1.63995
0.546	1.6414
0.547	1.64124
0.548	1.6422
0.549	1.64172
0.55	1.64511
0.551	1.64962
0.552	1.65219
0.553	1.65155
0.554	1.65236
0.555	1.65525
0.556	1.65832
0.557	1.65864
0.558	1.66105
0.559	1.66299
0.56	1.66283
0.561	1.66218
0.562	1.6617
0.563	1.66041
0.564	1.65993
0.565	1.65944
0.566	1.65961
0.567	1.65944
0.568	1.65864
0.569	1.65977
0.57	1.66089
0.571	1.66299
0.572	1.66154
0.573	1.65977
0.574	1.65848
0.575	1.65832
0.576	1.65638
0.577	1.65558
0.578	1.65799
0.579	1.6588
0.58	1.65848
0.581	1.65864
0.582	1.66089
0.583	1.66186
0.584	1.66396
0.585	1.66557
0.586	1.66476
0.587	1.66347
0.588	1.66412
0.589	1.66428
0.59	1.66653
0.591	1.66863
0.592	1.66702
0.593	1.66396
0.594	1.66122
0.595	1.66154
0.596	1.66041
0.597	1.65816
0.598	1.65606
0.599	1.65493
0.6	1.65606
0.601	1.65719
0.602	1.65638
0.603	1.65509
0.604	1.65316
0.605	1.65381
0.606	1.65445
0.607	1.65187
0.608	1.64897
0.609	1.64962
0.61	1.64881
0.611	1.64978
0.612	1.65074
0.613	1.64897
0.614	1.64672
0.615	1.64672
0.616	1.64543
0.617	1.64446
0.618	1.64527
0.619	1.64575
0.62	1.64349
0.621	1.64494
0.622	1.64398
0.623	1.64172
0.624	1.64027
0.625	1.63947
0.626	1.63737
0.627	1.6356
0.628	1.63657
0.629	1.63786
0.63	1.63512
0.631	1.6356
0.632	1.63544
0.633	1.63544
0.634	1.63479
0.635	1.63383
0.636	1.63383
0.637	1.63383
0.638	1.63592
0.639	1.63641
0.64	1.63641
0.641	1.63463
0.642	1.63415
0.643	1.63109
0.644	1.6298
0.645	1.62948
0.646	1.62835
0.647	1.62738
0.648	1.62722
0.649	1.62819
0.65	1.62964
0.651	1.63061
0.652	1.62851
0.653	1.62561
0.654	1.62577
0.655	1.62883
0.656	1.63061
0.657	1.62899
0.658	1.62867
0.659	1.62867
0.66	1.62996
0.661	1.63077
0.662	1.63206
0.663	1.62851
0.664	1.62529
0.665	1.62513
0.666	1.62787
0.667	1.62932
0.668	1.63093
0.669	1.63061
0.67	1.63028
0.671	1.63125
0.672	1.63189
0.673	1.63206
0.674	1.63206
0.675	1.63222
0.676	1.63173
0.677	1.63334
0.678	1.63657
0.679	1.63769
0.68	1.63737
0.681	1.63963
0.682	1.6422
0.683	1.64301
0.684	1.64349
0.685	1.64494
0.686	1.64865
0.687	1.65091
0.688	1.65413
0.689	1.65751
0.69	1.65558
0.691	1.6559
0.692	1.65542
0.693	1.65654
0.694	1.65687
0.695	1.6588
0.696	1.66009
0.697	1.65993
0.698	1.66202
0.699	1.66589
0.7	1.66541
0.701	1.66653
0.702	1.6683
0.703	1.66686
0.704	1.66573
0.705	1.66863
0.706	1.67024
0.707	1.67072
0.708	1.67314
0.709	1.67249
0.71	1.67104
0.711	1.67104
0.712	1.6704
0.713	1.66863
0.714	1.66621
0.715	1.66718
0.716	1.66605
0.717	1.66766
0.718	1.67008
0.719	1.67056
0.72	1.66863
0.721	1.66702
0.722	1.66621
0.723	1.66315
0.724	1.6617
0.725	1.66041
0.726	1.66057
0.727	1.66057
0.728	1.66089
0.729	1.66089
0.73	1.65864
0.731	1.65654
0.732	1.65219
0.733	1.64929
0.734	1.64752
0.735	1.64962
0.736	1.65058
0.737	1.64478
0.738	1.64591
0.739	1.64607
0.74	1.64317
0.741	1.64204
0.742	1.64059
0.743	1.63769
0.744	1.63721
0.745	1.63818
0.746	1.63737
0.747	1.63528
0.748	1.63479
0.749	1.63431
0.75	1.63673
0.751	1.63818
0.752	1.63834
0.753	1.63786
0.754	1.63786
0.755	1.63979
0.756	1.64124
0.757	1.64237
0.758	1.64446
0.759	1.64543
0.76	1.64333
0.761	1.64366
0.762	1.648
0.763	1.64865
0.764	1.64849
0.765	1.65058
0.766	1.65445
0.767	1.65703
0.768	1.66105
0.769	1.65944
0.77	1.65703
0.771	1.65896
0.772	1.66122
0.773	1.66186
0.774	1.66138
0.775	1.66299
0.776	1.66347
0.777	1.66379
0.778	1.66283
0.779	1.66379
0.78	1.66347
0.781	1.66508
0.782	1.66444
0.783	1.66444
0.784	1.66573
0.785	1.66879
0.786	1.66879
0.787	1.66879
0.788	1.66976
0.789	1.6704
0.79	1.66863
0.791	1.66734
0.792	1.66669
0.793	1.66508
0.794	1.66524
0.795	1.66863
0.796	1.66734
0.797	1.66444
0.798	1.66299
0.799	1.66299
0.8	1.66283
0.801	1.66331
0.802	1.66331
0.803	1.66154
0.804	1.66202
0.805	1.66363
0.806	1.66541
0.807	1.66605
0.808	1.66508
0.809	1.6646
0.81	1.6625
0.811	1.66218
0.812	1.66299
0.813	1.66234
0.814	1.66089
0.815	1.66267
0.816	1.66492
0.817	1.66605
0.818	1.66718
0.819	1.66605
0.82	1.66283
0.821	1.6646
0.822	1.66557
0.823	1.66589
0.824	1.66412
0.825	1.66524
0.826	1.66428
0.827	1.66267
0.828	1.66379
0.829	1.66363
0.83	1.6617
0.831	1.66025
0.832	1.65928
0.833	1.65993
0.834	1.66154
0.835	1.66202
0.836	1.66041
0.837	1.65928
0.838	1.66122
0.839	1.66283
0.84	1.66122
0.841	1.65896
0.842	1.65687
0.843	1.65461
0.844	1.65493
0.845	1.65687
0.846	1.65558
0.847	1.653
0.848	1.65123
0.849	1.65026
0.85	1.64913
0.851	1.64833
0.852	1.64736
0.853	1.64382
0.854	1.64317
0.855	1.64478
0.856	1.64591
0.857	1.64398
0.858	1.64204
0.859	1.64059
0.86	1.63834
0.861	1.63834
0.862	1.63769
0.863	1.63753
0.864	1.63882
0.865	1.64011
0.866	1.63995
0.867	1.63995
0.868	1.64059
0.869	1.63769
0.87	1.63367
0.871	1.63254
0.872	1.63351
0.873	1.63367
0.874	1.63415
0.875	1.63447
0.876	1.63318
0.877	1.62932
0.878	1.6298
0.879	1.63061
0.88	1.63077
0.881	1.63238
0.882	1.63495
0.883	1.63769
0.884	1.64076
0.885	1.64269
0.886	1.64382
0.887	1.64301
0.888	1.64462
0.889	1.6472
0.89	1.64623
0.891	1.64446
0.892	1.64333
0.893	1.64349
0.894	1.64543
0.895	1.64688
0.896	1.6472
0.897	1.64527
0.898	1.64446
0.899	1.64494
0.9	1.64494
0.901	1.64559
0.902	1.64784
0.903	1.64768
0.904	1.64945
0.905	1.65123
0.906	1.65236
0.907	1.65268
0.908	1.653
0.909	1.65139
0.91	1.64962
0.911	1.64962
0.912	1.65236
0.913	1.65332
0.914	1.65364
0.915	1.65445
0.916	1.65477
0.917	1.65558
0.918	1.65525
0.919	1.65381
0.92	1.65348
0.921	1.65493
0.922	1.65622
0.923	1.6559
0.924	1.65397
0.925	1.65413
0.926	1.65236
0.927	1.65058
0.928	1.65091
0.929	1.65187
0.93	1.65074
0.931	1.65042
0.932	1.65042
0.933	1.65042
0.934	1.65413
0.935	1.65606
0.936	1.65735
0.937	1.65719
0.938	1.65864
0.939	1.65977
0.94	1.66234
0.941	1.66508
0.942	1.6683
0.943	1.66879
0.944	1.67121
0.945	1.67539
0.946	1.67749
0.947	1.67862
0.948	1.68055
0.949	1.68232
0.95	1.68571
0.951	1.68925
0.952	1.69231
0.953	1.6936
0.954	1.69521
0.955	1.69892
0.956	1.7015
0.957	1.70278
0.958	1.70294
0.959	1.70246
0.96	1.7015
0.961	1.7015
0.962	1.70182
0.963	1.69763
0.964	1.69199
0.965	1.68909
0.966	1.6849
0.967	1.67813
0.968	1.67217
0.969	1.66541
0.97	1.65783
0.971	1.64929
0.972	1.63914
0.973	1.62932
0.974	1.62239
0.975	1.61514
0.976	1.60628
0.977	1.59919
0.978	1.59451
0.979	1.59129
0.98	1.58614
0.981	1.58549
0.982	1.58598
0.983	1.58807
0.984	1.59065
0.985	1.59371
0.986	1.59548
0.987	1.59677
0.988	1.60209
0.989	1.60837
0.99	1.61288
0.991	1.61675
0.992	1.62029
0.993	1.62174
0.994	1.62207
0.995	1.62368
0.996	1.62561
0.997	1.62787
0.998	1.63061
0.999	1.63399
1	1.63673
1.001	1.64108
1.002	1.64204
1.003	1.64269
1.004	1.64317
1.005	1.64462
1.006	1.64527
1.007	1.64382
1.008	1.64591
1.009	1.65026
1.01	1.65268
1.011	1.65219
1.012	1.65316
1.013	1.65155
1.014	1.64962
1.015	1.65074
1.016	1.65058
1.017	1.64994
1.018	1.65074
1.019	1.65252
1.02	1.65332
1.021	1.65525
1.022	1.65767
1.023	1.66057
1.024	1.66073
1.025	1.6617
1.026	1.66009
1.027	1.65783
1.028	1.65799
1.029	1.65993
1.03	1.66041
1.031	1.66089
1.032	1.66041
1.033	1.66089
1.034	1.66041
1.035	1.65977
1.036	1.65767
1.037	1.65671
1.038	1.65783
1.039	1.65783
1.04	1.65848
1.041	1.65928
1.042	1.65912
1.043	1.65477
1.044	1.65445
1.045	1.65525
1.046	1.65542
1.047	1.65397
1.048	1.65364
1.049	1.65445
1.05	1.6588
1.051	1.65961
1.052	1.65912
1.053	1.65622
1.054	1.65687
1.055	1.6617
1.056	1.66412
1.057	1.66508
1.058	1.66492
1.059	1.66508
1.06	1.66331
1.061	1.66508
1.062	1.66847
1.063	1.66927
1.064	1.66992
1.065	1.67185
1.066	1.67411
1.067	1.67604
1.068	1.67523
1.069	1.68087
1.07	1.68135
1.071	1.682
1.072	1.68409
1.073	1.68426
1.074	1.6849
1.075	1.68635
1.076	1.68764
1.077	1.6907
1.078	1.69038
1.079	1.68925
1.08	1.68764
1.081	1.68619
1.082	1.68506
1.083	1.68506
1.084	1.68635
1.085	1.68603
1.086	1.68442
1.087	1.68232
1.088	1.68232
1.089	1.682
1.09	1.68135
1.091	1.6791
1.092	1.67717
1.093	1.67539
1.094	1.67266
1.095	1.67088
1.096	1.66943
1.097	1.66766
1.098	1.66766
1.099	1.66669
1.1	1.66637
1.101	1.66621
1.102	1.66267
1.103	1.65832
1.104	1.6559
1.105	1.65332
1.106	1.64978
1.107	1.64414
1.108	1.6414
1.109	1.63737
1.11	1.63238
1.111	1.62738
1.112	1.6248
1.113	1.619
1.114	1.6103
1.115	1.60209
1.116	1.59709
1.117	1.59564
1.118	1.59613
1.119	1.5958
1.12	1.5921
1.121	1.58904
1.122	1.58984
1.123	1.59033
1.124	1.58839
1.125	1.58904
1.126	1.58904
1.127	1.59097
1.128	1.59629
1.129	1.60209
1.13	1.60289
1.131	1.60515
1.132	1.60789
1.133	1.61304
1.134	1.62061
1.135	1.62625
1.136	1.62593
1.137	1.62609
1.138	1.6298
1.139	1.63479
1.14	1.64092
1.141	1.64414
1.142	1.64462
1.143	1.64639
1.144	1.65042
1.145	1.65525
1.146	1.65896
1.147	1.65751
1.148	1.65896
1.149	1.66283
1.15	1.66653
1.151	1.6704
1.152	1.67394
1.153	1.67539
1.154	1.67797
1.155	1.68103
1.156	1.68184
1.157	1.68264
1.158	1.68426
1.159	1.68361
1.16	1.68393
1.161	1.68297
1.162	1.68264
1.163	1.68152
1.164	1.68007
1.165	1.67878
1.166	1.67829
1.167	1.67829
1.168	1.67878
1.169	1.67733
1.17	1.67459
1.171	1.67314
1.172	1.67394
1.173	1.67282
1.174	1.66976
1.175	1.66653
1.176	1.66122
1.177	1.66105
1.178	1.66396
1.179	1.66476
1.18	1.66154
1.181	1.65816
1.182	1.65622
1.183	1.65332
1.184	1.65187
1.185	1.65091
1.186	1.65026
1.187	1.64865
1.188	1.64865
1.189	1.64656
1.19	1.64398
1.191	1.6422
1.192	1.64108
1.193	1.63834
1.194	1.63834
1.195	1.64011
1.196	1.63898
1.197	1.63786
1.198	1.63914
1.199	1.64011
1.2	1.64011
1.201	1.64156
1.202	1.64172
1.203	1.64188
1.204	1.64285
1.205	1.64559
1.206	1.64575
1.207	1.64672
1.208	1.64833
1.209	1.64865
1.21	1.64929
1.211	1.65171
1.212	1.65654
1.213	1.65606
1.214	1.65671
1.215	1.65687
1.216	1.65912
1.217	1.66347
1.218	1.66927
1.219	1.67088
1.22	1.66992
1.221	1.67104
1.222	1.67427
1.223	1.67636
1.224	1.67974
1.225	1.68039
1.226	1.68087
1.227	1.68119
1.228	1.68248
1.229	1.682
1.23	1.68119
1.231	1.68103
1.232	1.68007
1.233	1.67942
1.234	1.68103
1.235	1.68297
1.236	1.682
1.237	1.68248
1.238	1.68216
1.239	1.68152
1.24	1.68087
1.241	1.68039
1.242	1.67942
1.243	1.67781
1.244	1.67717
1.245	1.68007
1.246	1.67958
1.247	1.6762
1.248	1.67378
1.249	1.67411
1.25	1.67475
1.251	1.67636
1.252	1.67507
1.253	1.67298
1.254	1.67169
1.255	1.6704
1.256	1.66943
1.257	1.66798
1.258	1.66702
1.259	1.66315
1.26	1.65832
1.261	1.65703
1.262	1.65703
1.263	1.65671
1.264	1.65558
1.265	1.65058
1.266	1.64849
1.267	1.64897
1.268	1.64833
1.269	1.64511
1.27	1.64188
1.271	1.64027
1.272	1.6414
1.273	1.63898
1.274	1.6356
1.275	1.63318
1.276	1.63222
1.277	1.63028
1.278	1.63061
1.279	1.63077
1.28	1.62948
1.281	1.62867
1.282	1.62964
1.283	1.63125
1.284	1.63463
1.285	1.63689
1.286	1.63657
1.287	1.63721
1.288	1.63931
1.289	1.64204
1.29	1.64108
1.291	1.64092
1.292	1.6414
1.293	1.6414
1.294	1.64398
1.295	1.64833
1.296	1.65058
1.297	1.64913
1.298	1.64865
1.299	1.64945
1.3	1.64865
1.301	1.64897
1.302	1.64994
1.303	1.65042
1.304	1.65074
1.305	1.65477
1.306	1.65606
1.307	1.65477
1.308	1.65477
1.309	1.65381
1.31	1.64978
1.311	1.64978
1.312	1.65107
1.313	1.65058
1.314	1.64897
1.315	1.64865
1.316	1.64913
1.317	1.64945
1.318	1.64833
1.319	1.64559
1.32	1.64366
1.321	1.64511
1.322	1.64591
1.323	1.6443
1.324	1.64349
1.325	1.64253
1.326	1.64237
1.327	1.64269
1.328	1.64285
1.329	1.64317
1.33	1.64349
1.331	1.6443
1.332	1.64559
1.333	1.64704
1.334	1.64962
1.335	1.65219
1.336	1.65236
1.337	1.65058
1.338	1.65252
1.339	1.65687
1.34	1.65509
1.341	1.653
1.342	1.65026
1.343	1.64994
1.344	1.65236
1.345	1.65703
1.346	1.65816
1.347	1.65477
1.348	1.65493
1.349	1.65445
1.35	1.65638
1.351	1.65687
1.352	1.65767
1.353	1.65751
1.354	1.65864
1.355	1.66234
1.356	1.66299
1.357	1.66283
1.358	1.66234
1.359	1.66105
1.36	1.66025
1.361	1.66138
1.362	1.66379
1.363	1.6625
1.364	1.65993
1.365	1.65944
1.366	1.65977
1.367	1.65719
1.368	1.65493
1.369	1.653
1.37	1.64994
1.371	1.65026
1.372	1.65171
1.373	1.65026
1.374	1.64768
1.375	1.64656
1.376	1.64253
1.377	1.63947
1.378	1.63737
1.379	1.63657
1.38	1.63528
1.381	1.63383
1.382	1.63463
1.383	1.63657
1.384	1.63753
1.385	1.63963
1.386	1.63914
1.387	1.63882
1.388	1.6385
1.389	1.64059
1.39	1.64172
1.391	1.64059
1.392	1.64092
1.393	1.64059
1.394	1.64124
1.395	1.64253
1.396	1.64333
1.397	1.64269
1.398	1.64253
1.399	1.64156
1.4	1.64027
1.401	1.64494
1.402	1.64688
1.403	1.64768
1.404	1.64897
1.405	1.64978
1.406	1.65026
1.407	1.64962
1.408	1.64929
1.409	1.648
1.41	1.64607
1.411	1.64527
1.412	1.64688
1.413	1.64752
1.414	1.64688
1.415	1.64575
1.416	1.64446
1.417	1.64414
1.418	1.64494
1.419	1.64559
1.42	1.64382
1.421	1.64156
1.422	1.64382
1.423	1.64527
1.424	1.64784
1.425	1.64833
1.426	1.6472
1.427	1.64462
1.428	1.64704
1.429	1.64817
1.43	1.64752
1.431	1.64768
1.432	1.6501
1.433	1.65155
1.434	1.65558
1.435	1.65735
1.436	1.65687
1.437	1.65558
1.438	1.65638
1.439	1.65848
1.44	1.65961
1.441	1.6617
1.442	1.66234
1.443	1.66331
1.444	1.6646
1.445	1.6675
1.446	1.66814
1.447	1.66702
1.448	1.66863
1.449	1.67024
1.45	1.67604
1.451	1.67749
1.452	1.67942
1.453	1.68071
1.454	1.68119
1.455	1.68216
1.456	1.68281
1.457	1.68135
1.458	1.67926
1.459	1.67636
1.46	1.67411
1.461	1.67475
1.462	1.67475
1.463	1.67169
1.464	1.66959
1.465	1.66702
1.466	1.66396
1.467	1.66347
1.468	1.66025
1.469	1.6559
1.47	1.65381
1.471	1.65461
1.472	1.65525
1.473	1.65429
1.474	1.65461
1.475	1.65364
1.476	1.65074
1.477	1.64817
1.478	1.6472
1.479	1.64784
1.48	1.64752
1.481	1.64736
1.482	1.64607
1.483	1.64511
1.484	1.64511
1.485	1.64945
1.486	1.64398
1.487	1.64092
1.488	1.64124
1.489	1.64092
1.49	1.64011
1.491	1.63931
1.492	1.64027
1.493	1.63834
1.494	1.63834
1.495	1.64011
1.496	1.64108
1.497	1.64043
1.498	1.6414
1.499	1.64511
1.5	1.64897
1.501	1.65203
1.502	1.65397
1.503	1.65171
1.504	1.65091
1.505	1.65203
1.506	1.65381
1.507	1.65477
1.508	1.65525
1.509	1.65525
1.51	1.6559
1.511	1.65622
1.512	1.65751
1.513	1.65493
1.514	1.65203
1.515	1.65219
1.516	1.65268
1.517	1.65445
1.518	1.65816
1.519	1.65928
1.52	1.65912
1.521	1.65912
1.522	1.66186
1.523	1.66283
1.524	1.6617
1.525	1.66105
1.526	1.6617
1.527	1.66234
1.528	1.66557
1.529	1.66637
1.53	1.66315
1.531	1.66347
1.532	1.6625
1.533	1.66347
1.534	1.66396
1.535	1.66331
1.536	1.66315
1.537	1.66331
1.538	1.66476
1.539	1.6675
1.54	1.66637
1.541	1.66508
1.542	1.66541
1.543	1.66299
1.544	1.66267
1.545	1.66379
1.546	1.66363
1.547	1.66218
1.548	1.66379
1.549	1.66412
1.55	1.6683
1.551	1.66863
1.552	1.66782
1.553	1.66508
1.554	1.66396
1.555	1.66541
1.556	1.66412
1.557	1.66299
1.558	1.6625
1.559	1.66122
1.56	1.65896
1.561	1.65848
1.562	1.65542
1.563	1.653
1.564	1.65058
1.565	1.64881
1.566	1.64849
1.567	1.64688
1.568	1.64881
1.569	1.65107
1.57	1.64945
1.571	1.6472
1.572	1.64639
1.573	1.64607
1.574	1.64623
1.575	1.64462
1.576	1.64285
1.577	1.64059
1.578	1.64269
1.579	1.64398
1.58	1.64076
1.581	1.63866
1.582	1.6385
1.583	1.63931
1.584	1.63979
1.585	1.64011
1.586	1.64156
1.587	1.64027
1.588	1.64237
1.589	1.64366
1.59	1.64301
1.591	1.64269
1.592	1.64349
1.593	1.64301
1.594	1.64301
1.595	1.64414
1.596	1.64414
1.597	1.64269
1.598	1.64124
1.599	1.64398
1.6	1.64784
1.601	1.65042
1.602	1.6501
1.603	1.64688
1.604	1.64559
1.605	1.64865
1.606	1.64994
1.607	1.64978
1.608	1.65123
1.609	1.65284
1.61	1.65397
1.611	1.65493
1.612	1.65783
1.613	1.65671
1.614	1.65606
1.615	1.65542
1.616	1.65558
1.617	1.65719
1.618	1.66122
1.619	1.66508
1.62	1.66267
1.621	1.66073
1.622	1.66041
1.623	1.66089
1.624	1.6617
1.625	1.6617
1.626	1.66073
1.627	1.65912
1.628	1.65961
1.629	1.66105
1.63	1.65832
1.631	1.65574
1.632	1.65429
1.633	1.65268
1.634	1.653
1.635	1.65219
1.636	1.65542
1.637	1.65429
1.638	1.65316
1.639	1.65461
1.64	1.65525
1.641	1.65493
1.642	1.65316
1.643	1.65139
1.644	1.65268
1.645	1.65654
1.646	1.65671
1.647	1.65525
1.648	1.65525
1.649	1.65606
1.65	1.65671
1.651	1.65767
1.652	1.65735
1.653	1.65671
1.654	1.65671
1.655	1.65783
1.656	1.65703
1.657	1.65832
1.658	1.66025
1.659	1.66041
1.66	1.65993
1.661	1.65977
1.662	1.66186
1.663	1.66186
1.664	1.66105
1.665	1.66138
1.666	1.66105
1.667	1.66283
1.668	1.66396
1.669	1.66492
1.67	1.66379
1.671	1.66186
1.672	1.66057
1.673	1.65944
1.674	1.65719
1.675	1.65574
1.676	1.65252
1.677	1.64978
1.678	1.64752
1.679	1.64591
1.68	1.64398
1.681	1.6422
1.682	1.64108
1.683	1.64076
1.684	1.64188
1.685	1.6422
1.686	1.64253
1.687	1.64204
1.688	1.64059
1.689	1.64043
1.69	1.64043
1.691	1.63753
1.692	1.63576
1.693	1.63222
1.694	1.63157
1.695	1.63318
1.696	1.63334
1.697	1.63254
1.698	1.63206
1.699	1.63028
1.7	1.63012
1.701	1.63206
1.702	1.63125
1.703	1.63109
1.704	1.63206
1.705	1.63576
1.706	1.63689
1.707	1.63898
1.708	1.64027
1.709	1.64076
1.71	1.64027
1.711	1.6414
1.712	1.64494
1.713	1.6472
1.714	1.64865
1.715	1.65203
1.716	1.65719
1.717	1.66154
1.718	1.66492
1.719	1.66798
1.72	1.6683
1.721	1.67008
1.722	1.67507
1.723	1.67862
1.724	1.68103
1.725	1.68216
1.726	1.68651
1.727	1.68796
1.728	1.69102
1.729	1.69553
1.73	1.69521
1.731	1.69521
1.732	1.69682
1.733	1.69779
1.734	1.70021
1.735	1.70166
1.736	1.69988
1.737	1.69763
1.738	1.69376
1.739	1.69134
1.74	1.68812
1.741	1.68055
1.742	1.67104
1.743	1.66122
1.744	1.65348
1.745	1.64623
1.746	1.63818
1.747	1.62803
1.748	1.61933
1.749	1.61111
1.75	1.60644
1.751	1.60144
1.752	1.59629
1.753	1.59097
1.754	1.58855
1.755	1.59033
1.756	1.59145
1.757	1.59307
1.758	1.59677
1.759	1.59838
1.76	1.59822
1.761	1.60096
1.762	1.60402
1.763	1.60789
1.764	1.61159
1.765	1.61852
1.766	1.62416
1.767	1.62738
1.768	1.62819
1.769	1.62754
1.77	1.62915
1.771	1.63206
1.772	1.6356
1.773	1.63657
1.774	1.64059
1.775	1.64108
1.776	1.64253
1.777	1.64237
1.778	1.64253
1.779	1.6443
1.78	1.64285
1.781	1.64382
1.782	1.64478
1.783	1.64414
1.784	1.64672
1.785	1.64929
1.786	1.64817
1.787	1.64446
1.788	1.64543
1.789	1.64929
1.79	1.64897
1.791	1.6422
1.792	1.64285
1.793	1.6422
1.794	1.64269
1.795	1.64913
1.796	1.65477
1.797	1.6559
1.798	1.65429
1.799	1.65477
1.8	1.65896
1.801	1.66267
1.802	1.66218
1.803	1.66331
1.804	1.66492
1.805	1.66782
1.806	1.67056
1.807	1.67282
1.808	1.67233
1.809	1.6675
1.81	1.66637
1.811	1.66557
1.812	1.66653
1.813	1.66331
1.814	1.66138
1.815	1.66299
1.816	1.66363
1.817	1.66154
1.818	1.65848
1.819	1.65703
1.82	1.65703
1.821	1.65606
1.822	1.65348
1.823	1.65203
1.824	1.65397
1.825	1.65509
1.826	1.65219
1.827	1.65252
1.828	1.65622
1.829	1.65816
1.83	1.65123
1.831	1.6472
1.832	1.64994
1.833	1.65493
1.834	1.65767
1.835	1.65961
1.836	1.65944
1.837	1.66009
1.838	1.66218
1.839	1.66299
1.84	1.66025
1.841	1.66138
1.842	1.65638
1.843	1.65574
1.844	1.65558
1.845	1.65606
1.846	1.65654
1.847	1.65574
1.848	1.65364
1.849	1.65268
1.85	1.65364
1.851	1.65429
1.852	1.65558
1.853	1.65574
1.854	1.65397
1.855	1.65671
1.856	1.66122
1.857	1.66283
1.858	1.66557
1.859	1.66476
1.86	1.66524
1.861	1.66976
1.862	1.67314
1.863	1.66428
1.864	1.66154
1.865	1.66814
1.866	1.67926
1.867	1.68039
1.868	1.67684
1.869	1.6849
1.87	1.69134
1.871	1.6994
1.872	1.70617
1.873	1.69666
1.874	1.67668
1.875	1.66508
1.876	1.66492
1.877	1.67717
1.878	1.68506
1.879	1.67652
1.88	1.65509
1.881	1.63802
1.882	1.62883
1.883	1.62835
1.884	1.61772
1.885	1.60064
1.886	1.59097
1.887	1.58791
1.888	1.58146
1.889	1.5668
1.89	1.55875
1.891	1.56761
1.892	1.57132
1.893	1.55053
1.894	1.53345
1.895	1.54618
1.896	1.57196
1.897	1.58227
1.898	1.55907
1.899	1.53651
1.9	1.5457
1.901	1.57518
1.902	1.6008
1.903	1.60096
1.904	1.58001
1.905	1.59597
1.906	1.63399
1.907	1.64172
1.908	1.64253
1.909	1.65284
1.91	1.63367
1.911	1.59081
1.912	1.58437
1.913	1.61804
1.914	1.65671
1.915	1.68957
1.916	1.70375
1.917	1.7081
1.918	1.71841
1.919	1.71229
1.92	1.68007
1.921	1.6683
1.922	1.68329
1.923	1.70697
1.924	1.71455
1.925	1.70987
1.926	1.71438
1.927	1.72792
1.928	1.72002
1.929	1.6936
1.93	1.67813
1.931	1.67572
1.932	1.67314
1.933	1.67765
1.934	1.68297
1.935	1.65832
1.936	1.63479
1.937	1.63318
1.938	1.63834
1.939	1.63673
1.94	1.6103
1.941	1.58678
1.942	1.60708
1.943	1.64478
1.944	1.67781
1.945	1.67266
1.946	1.62948
1.947	1.60998
1.948	1.63576
1.949	1.67185
1.95	1.68812
1.951	1.69827
1.952	1.71116
1.953	1.70746
1.954	1.7052
1.955	1.74435
1.956	1.79011
1.957	1.80122
1.958	1.77093
1.959	1.73565
1.96	1.73565
1.961	1.7545
1.962	1.7682
1.963	1.75756
1.964	1.72953
1.965	1.70601
1.966	1.70214
1.967	1.69376
1.968	1.68119
1.969	1.67701
1.97	1.67555
1.971	1.66524
1.972	1.6385
1.973	1.6095
1.974	1.60209
1.975	1.60998
1.976	1.60708
1.977	1.60048
1.978	1.619
1.979	1.62061
1.98	1.59967
1.981	1.58195
1.982	1.58018
1.983	1.57905
1.984	1.57679
1.985	1.57728
1.986	1.57164
1.987	1.57003
1.988	1.57534
1.989	1.5863
1.99	1.59677
1.991	1.6037
1.992	1.60805
1.993	1.59725
1.994	1.59017
1.995	1.58694
1.996	1.58775
1.997	1.59822
1.998	1.60918
1.999	1.61143
[truncated: 4,003 more rows]

## Sheet: Fig. 5e
time	raw EMG signal (medium)
0.001	1.64575
0.002	1.64575
0.003	1.65155
0.004	1.65525
0.005	1.65316
0.006	1.65252
0.007	1.65042
0.008	1.64672
0.009	1.648
0.01	1.6501
0.011	1.65139
0.012	1.65381
0.013	1.65397
0.014	1.65139
0.015	1.64865
0.016	1.64978
0.017	1.64962
0.018	1.64881
0.019	1.65252
0.02	1.65332
0.021	1.65429
0.022	1.65654
0.023	1.65558
0.024	1.65252
0.025	1.65203
0.026	1.65284
0.027	1.65332
0.028	1.65542
0.029	1.65445
0.03	1.65638
0.031	1.65735
0.032	1.65397
0.033	1.65284
0.034	1.65074
0.035	1.65042
0.036	1.65236
0.037	1.65445
0.038	1.65493
0.039	1.65493
0.04	1.65348
0.041	1.65381
0.042	1.65413
0.043	1.65332
0.044	1.65332
0.045	1.65558
0.046	1.65574
0.047	1.65574
0.048	1.65622
0.049	1.65735
0.05	1.65671
0.051	1.65397
0.052	1.65268
0.053	1.65381
0.054	1.65687
0.055	1.65703
0.056	1.65493
0.057	1.65413
0.058	1.65558
0.059	1.65284
0.06	1.65203
0.061	1.65445
0.062	1.65622
0.063	1.65574
0.064	1.65542
0.065	1.65316
0.066	1.65203
0.067	1.65026
0.068	1.65026
0.069	1.65219
0.07	1.65381
0.071	1.65461
0.072	1.65654
0.073	1.6559
0.074	1.65171
0.075	1.65107
0.076	1.64978
0.077	1.65107
0.078	1.65332
0.079	1.65558
0.08	1.65461
0.081	1.65348
0.082	1.65509
0.083	1.65461
0.084	1.65058
0.085	1.65058
0.086	1.65268
0.087	1.65509
0.088	1.65509
0.089	1.65445
0.09	1.65671
0.091	1.65509
0.092	1.65187
0.093	1.64865
0.094	1.65139
0.095	1.65155
0.096	1.65429
0.097	1.65687
0.098	1.65751
0.099	1.65493
0.1	1.65348
0.101	1.65203
0.102	1.65042
0.103	1.65155
0.104	1.653
0.105	1.65509
0.106	1.65687
0.107	1.65381
0.108	1.65187
0.109	1.65058
0.11	1.65042
0.111	1.65203
0.112	1.65509
0.113	1.65203
0.114	1.65542
0.115	1.65252
0.116	1.64978
0.117	1.64913
0.118	1.64817
0.119	1.64833
0.12	1.64929
0.121	1.65332
0.122	1.65638
0.123	1.65477
0.124	1.653
0.125	1.65139
0.126	1.65187
0.127	1.64929
0.128	1.64978
0.129	1.65139
0.13	1.65187
0.131	1.65429
0.132	1.65348
0.133	1.65397
0.134	1.65429
0.135	1.65107
0.136	1.64897
0.137	1.65316
0.138	1.65381
0.139	1.65429
0.14	1.65509
0.141	1.653
0.142	1.64913
0.143	1.64913
0.144	1.65236
0.145	1.653
0.146	1.65493
0.147	1.65606
0.148	1.65525
0.149	1.65316
0.15	1.65236
0.151	1.65284
0.152	1.64994
0.153	1.64994
0.154	1.65203
0.155	1.65219
0.156	1.65203
0.157	1.65123
0.158	1.65042
0.159	1.65058
0.16	1.64768
0.161	1.64768
0.162	1.64945
0.163	1.65123
0.164	1.65074
0.165	1.65284
0.166	1.65155
0.167	1.65107
0.168	1.65074
0.169	1.64897
0.17	1.65042
0.171	1.65155
0.172	1.65268
0.173	1.65429
0.174	1.65187
0.175	1.65219
0.176	1.65107
0.177	1.65026
0.178	1.64962
0.179	1.65091
0.18	1.65252
0.181	1.65284
0.182	1.65348
0.183	1.65236
0.184	1.65445
0.185	1.65091
0.186	1.64962
0.187	1.65252
0.188	1.65558
0.189	1.65799
0.19	1.65799
0.191	1.65622
0.192	1.65413
0.193	1.65461
0.194	1.65558
0.195	1.65719
0.196	1.65719
0.197	1.65622
0.198	1.65461
0.199	1.653
0.2	1.65413
0.201	1.65558
0.202	1.653
0.203	1.65397
0.204	1.65316
0.205	1.64978
0.206	1.65397
0.207	1.65687
0.208	1.6559
0.209	1.65493
0.21	1.65429
0.211	1.65187
0.212	1.65525
0.213	1.65622
0.214	1.65525
0.215	1.65493
0.216	1.65606
0.217	1.65799
0.218	1.65767
0.219	1.65203
0.22	1.65107
0.221	1.65461
0.222	1.65622
0.223	1.65864
0.224	1.65944
0.225	1.65606
0.226	1.65397
0.227	1.65074
0.228	1.65107
0.229	1.65719
0.23	1.65719
0.231	1.65558
0.232	1.65509
0.233	1.65461
0.234	1.65381
0.235	1.65171
0.236	1.65139
0.237	1.65638
0.238	1.65574
0.239	1.65654
0.24	1.65542
0.241	1.65413
0.242	1.65364
0.243	1.65091
0.244	1.64849
0.245	1.65042
0.246	1.65203
0.247	1.65364
0.248	1.65509
0.249	1.65574
0.25	1.65493
0.251	1.65493
0.252	1.65284
0.253	1.65364
0.254	1.65445
0.255	1.65477
0.256	1.65477
0.257	1.65445
0.258	1.65348
0.259	1.65413
0.26	1.65445
0.261	1.65348
0.262	1.653
0.263	1.65493
0.264	1.65719
0.265	1.65799
0.266	1.65848
0.267	1.65477
0.268	1.65316
0.269	1.65107
0.27	1.65026
0.271	1.65252
0.272	1.65542
0.273	1.65622
0.274	1.65461
0.275	1.65381
0.276	1.65364
0.277	1.65155
0.278	1.65348
0.279	1.65332
0.28	1.65203
0.281	1.65219
0.282	1.65219
0.283	1.65252
0.284	1.65252
0.285	1.65107
0.286	1.64881
0.287	1.6501
0.288	1.65026
0.289	1.64945
0.29	1.65155
0.291	1.64994
0.292	1.6501
0.293	1.65058
0.294	1.64962
0.295	1.64897
0.296	1.65042
0.297	1.65107
0.298	1.65074
0.299	1.65042
0.3	1.65074
0.301	1.65187
0.302	1.65171
0.303	1.65042
0.304	1.65139
0.305	1.65123
0.306	1.65155
0.307	1.653
0.308	1.65381
0.309	1.65236
0.31	1.65236
0.311	1.65074
0.312	1.65042
0.313	1.65203
0.314	1.6559
0.315	1.65477
0.316	1.65381
0.317	1.65316
0.318	1.65332
0.319	1.65042
0.32	1.64688
0.321	1.65091
0.322	1.65219
0.323	1.65268
0.324	1.64897
0.325	1.6501
0.326	1.65074
0.327	1.65123
0.328	1.64913
0.329	1.64994
0.33	1.64881
0.331	1.64929
0.332	1.65332
0.333	1.65429
0.334	1.65284
0.335	1.65284
0.336	1.65171
0.337	1.653
0.338	1.65268
0.339	1.65413
0.34	1.65574
0.341	1.65542
0.342	1.653
0.343	1.65413
0.344	1.65397
0.345	1.65332
0.346	1.653
0.347	1.65348
0.348	1.65461
0.349	1.65413
0.35	1.653
0.351	1.65332
0.352	1.65316
0.353	1.65219
0.354	1.65284
0.355	1.65364
0.356	1.65332
0.357	1.65461
0.358	1.65622
0.359	1.65622
0.36	1.65445
0.361	1.65155
0.362	1.65042
0.363	1.65219
0.364	1.65397
0.365	1.65542
0.366	1.65397
0.367	1.65316
0.368	1.65268
0.369	1.65381
0.37	1.65268
0.371	1.65091
0.372	1.65139
0.373	1.65058
0.374	1.65187
0.375	1.65139
0.376	1.65058
0.377	1.65268
0.378	1.65155
0.379	1.65058
0.38	1.65123
0.381	1.65268
0.382	1.65284
0.383	1.65203
0.384	1.65268
0.385	1.65236
0.386	1.65268
0.387	1.65058
0.388	1.64962
0.389	1.65268
0.39	1.65413
0.391	1.65381
0.392	1.65252
0.393	1.65187
0.394	1.65187
0.395	1.65091
0.396	1.65139
0.397	1.65316
0.398	1.65316
0.399	1.65397
0.4	1.65026
0.401	1.65042
0.402	1.65155
0.403	1.64994
0.404	1.65123
0.405	1.65236
0.406	1.65509
0.407	1.65445
0.408	1.65268
0.409	1.6501
0.41	1.65074
0.411	1.64913
0.412	1.65058
0.413	1.65042
0.414	1.65316
0.415	1.65364
0.416	1.65509
0.417	1.6559
0.418	1.65316
0.419	1.65139
0.42	1.64865
0.421	1.64656
0.422	1.64994
0.423	1.65542
0.424	1.65654
0.425	1.65445
0.426	1.65316
0.427	1.65348
0.428	1.65026
0.429	1.64849
0.43	1.653
0.431	1.65703
0.432	1.65767
0.433	1.65622
0.434	1.65316
0.435	1.65187
0.436	1.64962
0.437	1.64865
0.438	1.64994
0.439	1.653
0.44	1.65429
0.441	1.65477
0.442	1.65509
0.443	1.653
0.444	1.65123
0.445	1.64929
0.446	1.65203
0.447	1.65316
0.448	1.65413
0.449	1.65429
0.45	1.653
0.451	1.65042
0.452	1.64849
0.453	1.64913
0.454	1.65042
0.455	1.65381
0.456	1.65638
0.457	1.65767
0.458	1.65558
0.459	1.65316
0.46	1.65268
0.461	1.65236
0.462	1.65139
0.463	1.65074
0.464	1.65187
0.465	1.65236
0.466	1.65284
0.467	1.65107
0.468	1.65493
0.469	1.65477
0.47	1.653
0.471	1.65171
0.472	1.65252
0.473	1.65316
0.474	1.65284
0.475	1.65171
0.476	1.65203
0.477	1.65219
0.478	1.65638
0.479	1.6559
0.48	1.6559
0.481	1.65638
0.482	1.65735
0.483	1.65622
0.484	1.65638
0.485	1.65961
0.486	1.65799
0.487	1.65735
0.488	1.65509
0.489	1.65574
0.49	1.65413
0.491	1.65848
0.492	1.65703
0.493	1.65799
0.494	1.65848
0.495	1.65509
0.496	1.653
0.497	1.65091
0.498	1.65268
0.499	1.65687
0.5	1.65719
0.501	1.65542
0.502	1.65445
0.503	1.65332
0.504	1.65252
0.505	1.65381
0.506	1.65461
0.507	1.65622
0.508	1.65671
0.509	1.65574
0.51	1.65348
0.511	1.65123
0.512	1.65107
0.513	1.65155
0.514	1.65381
0.515	1.65364
0.516	1.65525
0.517	1.65751
0.518	1.65638
0.519	1.65461
0.52	1.65203
0.521	1.65107
0.522	1.65187
0.523	1.64994
0.524	1.65203
0.525	1.6559
0.526	1.65816
0.527	1.65687
0.528	1.65638
0.529	1.65058
0.53	1.65091
0.531	1.65236
0.532	1.65332
0.533	1.65574
0.534	1.65477
0.535	1.65348
0.536	1.65107
0.537	1.64978
0.538	1.65236
0.539	1.65155
0.54	1.65348
0.541	1.65332
0.542	1.653
0.543	1.65268
0.544	1.65509
0.545	1.65461
0.546	1.65171
0.547	1.64849
0.548	1.64833
0.549	1.65236
0.55	1.65445
0.551	1.65461
0.552	1.65252
0.553	1.64994
0.554	1.65139
0.555	1.65268
0.556	1.65284
0.557	1.65413
0.558	1.65413
0.559	1.65203
0.56	1.65107
0.561	1.65058
0.562	1.65074
0.563	1.65042
0.564	1.65123
0.565	1.65284
0.566	1.65316
0.567	1.65316
0.568	1.65397
0.569	1.65332
0.57	1.65155
0.571	1.65123
0.572	1.65461
0.573	1.65461
0.574	1.65397
0.575	1.65445
0.576	1.65751
0.577	1.65848
0.578	1.65236
0.579	1.65042
0.58	1.65252
0.581	1.65525
0.582	1.65574
0.583	1.65703
0.584	1.65751
0.585	1.65461
0.586	1.65203
0.587	1.65123
0.588	1.64962
0.589	1.64945
0.59	1.65332
0.591	1.65638
0.592	1.65719
0.593	1.65284
0.594	1.65091
0.595	1.65042
0.596	1.65074
0.597	1.65155
0.598	1.65139
0.599	1.6501
0.6	1.64704
0.601	1.64978
0.602	1.65252
0.603	1.65091
0.604	1.65058
0.605	1.65236
0.606	1.65509
0.607	1.65509
0.608	1.65397
0.609	1.65155
0.61	1.65219
0.611	1.65171
0.612	1.65155
0.613	1.65123
0.614	1.65155
0.615	1.65155
0.616	1.65187
0.617	1.65348
0.618	1.65381
0.619	1.65236
0.62	1.64784
0.621	1.64865
0.622	1.64784
0.623	1.65107
0.624	1.65252
0.625	1.65187
0.626	1.65058
0.627	1.65074
0.628	1.64897
0.629	1.64849
0.63	1.65058
0.631	1.65477
0.632	1.6588
0.633	1.65848
0.634	1.65574
0.635	1.653
0.636	1.64962
0.637	1.64929
0.638	1.65187
0.639	1.6559
0.64	1.65558
0.641	1.65509
0.642	1.653
0.643	1.65203
0.644	1.64994
0.645	1.64978
0.646	1.65397
0.647	1.65542
0.648	1.65493
0.649	1.65348
0.65	1.65461
0.651	1.65638
0.652	1.65654
0.653	1.653
0.654	1.65187
0.655	1.65155
0.656	1.64978
0.657	1.65252
0.658	1.65509
0.659	1.65252
0.66	1.65058
0.661	1.65058
0.662	1.65155
0.663	1.65413
0.664	1.65413
0.665	1.65348
0.666	1.65332
0.667	1.65284
0.668	1.65268
0.669	1.65252
0.67	1.6501
0.671	1.65091
0.672	1.65429
0.673	1.65493
0.674	1.65638
0.675	1.65638
0.676	1.65542
0.677	1.65574
0.678	1.653
0.679	1.64913
0.68	1.65252
0.681	1.6559
0.682	1.65687
0.683	1.65606
0.684	1.65751
0.685	1.65542
0.686	1.65123
0.687	1.64591
0.688	1.64672
0.689	1.65364
0.69	1.65767
0.691	1.65816
0.692	1.65493
0.693	1.65413
0.694	1.65155
0.695	1.64962
0.696	1.64833
0.697	1.6501
0.698	1.65332
0.699	1.65397
0.7	1.65268
0.701	1.65268
0.702	1.65155
0.703	1.65042
0.704	1.65203
0.705	1.65413
0.706	1.65638
0.707	1.65429
0.708	1.65381
0.709	1.65606
0.71	1.65703
0.711	1.65493
0.712	1.65219
0.713	1.65091
0.714	1.65171
0.715	1.65219
0.716	1.6501
0.717	1.64962
0.718	1.65397
0.719	1.65735
0.72	1.65509
0.721	1.65364
0.722	1.65397
0.723	1.65606
0.724	1.65493
0.725	1.65413
0.726	1.65284
0.727	1.65429
0.728	1.65123
0.729	1.65107
0.73	1.65091
0.731	1.65236
0.732	1.65348
0.733	1.65493
0.734	1.65542
0.735	1.65558
0.736	1.65413
0.737	1.65058
0.738	1.65139
0.739	1.65332
0.74	1.65381
0.741	1.65316
0.742	1.65284
0.743	1.65058
0.744	1.64784
0.745	1.65107
0.746	1.65219
0.747	1.65332
0.748	1.65219
0.749	1.65219
0.75	1.65155
0.751	1.6501
0.752	1.64962
0.753	1.65139
0.754	1.65107
0.755	1.64945
0.756	1.65042
0.757	1.65026
0.758	1.65123
0.759	1.65058
0.76	1.64817
0.761	1.6472
0.762	1.64994
0.763	1.65364
0.764	1.65397
0.765	1.65268
0.766	1.65123
0.767	1.65219
0.768	1.653
0.769	1.65155
0.77	1.65155
0.771	1.65123
0.772	1.65252
0.773	1.65203
0.774	1.65268
0.775	1.65203
0.776	1.65397
0.777	1.65574
0.778	1.65203
0.779	1.64962
0.78	1.64962
0.781	1.65139
0.782	1.65381
0.783	1.65622
0.784	1.6559
0.785	1.65477
0.786	1.65236
0.787	1.65074
0.788	1.64962
0.789	1.65187
0.79	1.65252
0.791	1.65348
0.792	1.65348
0.793	1.65316
0.794	1.65074
0.795	1.64817
0.796	1.64688
0.797	1.64978
0.798	1.65477
0.799	1.6559
0.8	1.65316
0.801	1.65139
0.802	1.65155
0.803	1.6501
0.804	1.64672
0.805	1.64704
0.806	1.65171
0.807	1.65622
0.808	1.6588
0.809	1.65783
0.81	1.6559
0.811	1.65525
0.812	1.65493
0.813	1.65574
0.814	1.65461
0.815	1.65252
0.816	1.65397
0.817	1.65719
0.818	1.65816
0.819	1.65654
0.82	1.65332
0.821	1.653
0.822	1.65332
0.823	1.65477
0.824	1.65783
0.825	1.65864
0.826	1.65638
0.827	1.65219
0.828	1.65139
0.829	1.65171
0.83	1.65187
0.831	1.65381
0.832	1.65316
0.833	1.65139
0.834	1.65058
0.835	1.65123
0.836	1.65155
0.837	1.65171
0.838	1.65332
0.839	1.65332
0.84	1.65381
0.841	1.65445
0.842	1.65477
0.843	1.65348
0.844	1.65284
0.845	1.65058
0.846	1.65091
0.847	1.65397
0.848	1.65606
0.849	1.65687
0.85	1.65638
0.851	1.65525
0.852	1.65236
0.853	1.65171
0.854	1.65364
0.855	1.65445
0.856	1.65461
0.857	1.65606
0.858	1.65783
0.859	1.65703
0.86	1.65445
0.861	1.65364
0.862	1.65171
0.863	1.65381
0.864	1.6588
0.865	1.65864
0.866	1.65542
0.867	1.65413
0.868	1.65203
0.869	1.64978
0.87	1.64913
0.871	1.64881
0.872	1.65042
0.873	1.653
0.874	1.65525
0.875	1.65477
0.876	1.65268
0.877	1.64945
0.878	1.64511
0.879	1.64559
0.88	1.64736
0.881	1.65268
0.882	1.65509
0.883	1.65671
0.884	1.65606
0.885	1.653
0.886	1.65155
0.887	1.65074
0.888	1.65139
0.889	1.65413
0.89	1.65348
0.891	1.65187
0.892	1.65026
0.893	1.65107
0.894	1.65042
0.895	1.65058
0.896	1.65252
0.897	1.65381
0.898	1.65332
0.899	1.65268
0.9	1.65026
0.901	1.65236
0.902	1.65461
0.903	1.65348
0.904	1.65155
0.905	1.65171
0.906	1.65445
0.907	1.65381
0.908	1.65461
0.909	1.65397
0.91	1.65171
0.911	1.65058
0.912	1.64978
0.913	1.64913
0.914	1.64929
0.915	1.65074
0.916	1.65171
0.917	1.64897
0.918	1.64994
0.919	1.65042
0.92	1.64817
0.921	1.64656
0.922	1.648
0.923	1.64913
0.924	1.64881
0.925	1.65219
0.926	1.65316
0.927	1.653
0.928	1.65026
0.929	1.65155
0.93	1.65477
0.931	1.65525
0.932	1.65219
0.933	1.65219
0.934	1.65284
0.935	1.65429
0.936	1.65348
0.937	1.65171
0.938	1.65219
0.939	1.65332
0.94	1.65381
0.941	1.65252
0.942	1.65219
0.943	1.65364
0.944	1.65397
0.945	1.65187
0.946	1.64865
0.947	1.64962
0.948	1.64994
0.949	1.65332
0.95	1.65638
0.951	1.65622
0.952	1.65429
0.953	1.65042
0.954	1.64994
0.955	1.65381
0.956	1.65397
0.957	1.65558
0.958	1.65654
0.959	1.65654
0.96	1.6559
0.961	1.64945
0.962	1.65107
0.963	1.65074
0.964	1.65477
0.965	1.65799
0.966	1.65848
0.967	1.65606
0.968	1.65316
0.969	1.65058
0.97	1.65058
0.971	1.65187
0.972	1.653
0.973	1.65381
0.974	1.65477
0.975	1.6559
0.976	1.65783
0.977	1.65928
0.978	1.66041
0.979	1.65429
0.98	1.65397
0.981	1.65413
0.982	1.65413
0.983	1.65493
0.984	1.65445
0.985	1.65542
0.986	1.65638
0.987	1.65574
0.988	1.65525
0.989	1.65816
0.99	1.65928
0.991	1.65671
0.992	1.65638
0.993	1.65654
0.994	1.65397
0.995	1.65091
0.996	1.65236
0.997	1.65558
0.998	1.65622
0.999	1.65848
1	1.65799
1.001	1.65654
1.002	1.6588
1.003	1.65912
1.004	1.65525
1.005	1.64913
1.006	1.65171
1.007	1.65783
1.008	1.65848
1.009	1.65654
1.01	1.65735
1.011	1.65606
1.012	1.65429
1.013	1.65606
1.014	1.6588
1.015	1.65977
1.016	1.65864
1.017	1.65719
1.018	1.65799
1.019	1.65703
1.02	1.65509
1.021	1.65413
1.022	1.65461
1.023	1.65654
1.024	1.65767
1.025	1.65654
1.026	1.65509
1.027	1.65187
1.028	1.64913
1.029	1.64591
1.03	1.64897
1.031	1.65445
1.032	1.65751
1.033	1.65687
1.034	1.65268
1.035	1.64784
1.036	1.65171
1.037	1.65413
1.038	1.65638
1.039	1.65558
1.04	1.65348
1.041	1.65219
1.042	1.65429
1.043	1.65445
1.044	1.65332
1.045	1.65332
1.046	1.65413
1.047	1.65284
1.048	1.65236
1.049	1.65381
1.05	1.65397
1.051	1.65236
1.052	1.64881
1.053	1.65139
1.054	1.64945
1.055	1.64865
1.056	1.65139
1.057	1.65058
1.058	1.65155
1.059	1.65187
1.06	1.64962
1.061	1.64929
1.062	1.6472
1.063	1.64752
1.064	1.64881
1.065	1.65042
1.066	1.65091
1.067	1.65171
1.068	1.65155
1.069	1.65187
1.07	1.65107
1.071	1.6501
1.072	1.64881
1.073	1.65187
1.074	1.65268
1.075	1.65123
1.076	1.65348
1.077	1.64994
1.078	1.64945
1.079	1.65123
1.08	1.65107
1.081	1.64929
1.082	1.64784
1.083	1.64527
1.084	1.64945
1.085	1.65155
1.086	1.65058
1.087	1.65139
1.088	1.6472
1.089	1.64333
1.09	1.64543
1.091	1.64978
1.092	1.65171
1.093	1.65187
1.094	1.64865
1.095	1.64897
1.096	1.64978
1.097	1.64446
1.098	1.64623
1.099	1.65171
1.1	1.653
1.101	1.65203
1.102	1.65123
1.103	1.65123
1.104	1.65252
1.105	1.65026
1.106	1.64962
1.107	1.65139
1.108	1.65332
1.109	1.65187
1.11	1.65155
1.111	1.65381
1.112	1.65654
1.113	1.65348
1.114	1.64962
1.115	1.64688
1.116	1.65203
1.117	1.65525
1.118	1.65509
1.119	1.65429
1.12	1.65364
1.121	1.653
1.122	1.65139
1.123	1.64849
1.124	1.64849
1.125	1.65058
1.126	1.65203
1.127	1.65203
1.128	1.65525
1.129	1.65445
1.13	1.65171
1.131	1.65026
1.132	1.64817
1.133	1.64833
1.134	1.64913
1.135	1.65074
1.136	1.65364
1.137	1.65445
1.138	1.65236
1.139	1.64962
1.14	1.64559
1.141	1.64704
1.142	1.65107
1.143	1.65429
1.144	1.65477
1.145	1.65429
1.146	1.65332
1.147	1.65203
1.148	1.64978
1.149	1.64913
1.15	1.65042
1.151	1.65171
1.152	1.65284
1.153	1.65477
1.154	1.65558
1.155	1.65509
1.156	1.65316
1.157	1.64929
1.158	1.64945
1.159	1.65203
1.16	1.65364
1.161	1.65397
1.162	1.65413
1.163	1.653
1.164	1.65348
1.165	1.65413
1.166	1.653
1.167	1.65219
1.168	1.65364
1.169	1.65671
1.17	1.6588
1.171	1.65816
1.172	1.65638
1.173	1.65445
1.174	1.65332
1.175	1.653
1.176	1.65445
1.177	1.65622
1.178	1.65816
1.179	1.65896
1.18	1.65864
1.181	1.65767
1.182	1.65558
1.183	1.65284
1.184	1.65429
1.185	1.65719
1.186	1.6588
1.187	1.65799
1.188	1.66138
1.189	1.65912
1.19	1.65735
1.191	1.65606
1.192	1.65461
1.193	1.65816
1.194	1.66089
1.195	1.65993
1.196	1.66009
1.197	1.65864
1.198	1.65864
1.199	1.6559
1.2	1.65155
1.201	1.65348
1.202	1.6559
1.203	1.65783
1.204	1.65864
1.205	1.6588
1.206	1.65703
1.207	1.65413
1.208	1.65107
1.209	1.65381
1.21	1.65719
1.211	1.65751
1.212	1.65525
1.213	1.65638
1.214	1.65671
1.215	1.65558
1.216	1.65155
1.217	1.64978
1.218	1.65364
1.219	1.65445
1.22	1.65445
1.221	1.65477
1.222	1.65509
1.223	1.65429
1.224	1.65284
1.225	1.65477
1.226	1.6501
1.227	1.64962
1.228	1.65429
1.229	1.65896
1.23	1.65961
1.231	1.65461
1.232	1.65381
1.233	1.65364
1.234	1.65252
1.235	1.65042
1.236	1.65316
1.237	1.65509
1.238	1.65654
1.239	1.65236
1.24	1.65268
1.241	1.65155
1.242	1.65026
1.243	1.64849
1.244	1.65026
1.245	1.65252
1.246	1.65429
1.247	1.65252
1.248	1.65236
1.249	1.65074
1.25	1.64929
1.251	1.64607
1.252	1.64672
1.253	1.64897
1.254	1.65236
1.255	1.65397
1.256	1.65381
1.257	1.65187
1.258	1.64962
1.259	1.64736
1.26	1.64704
1.261	1.64784
1.262	1.64962
1.263	1.64849
1.264	1.65171
1.265	1.65397
1.266	1.65236
1.267	1.64833
1.268	1.648
1.269	1.64833
1.27	1.65139
1.271	1.65268
1.272	1.65445
1.273	1.65493
1.274	1.65058
1.275	1.64768
1.276	1.64672
1.277	1.64656
1.278	1.64913
1.279	1.65107
1.28	1.65058
1.281	1.65091
1.282	1.64962
1.283	1.64817
1.284	1.64833
1.285	1.64849
1.286	1.64929
1.287	1.65091
1.288	1.65107
1.289	1.64962
1.29	1.65155
1.291	1.64978
1.292	1.64945
1.293	1.64865
1.294	1.64817
1.295	1.64849
1.296	1.64994
1.297	1.64945
1.298	1.65074
1.299	1.65171
1.3	1.65026
1.301	1.65026
1.302	1.648
1.303	1.64688
1.304	1.64752
1.305	1.65091
1.306	1.65461
1.307	1.65525
1.308	1.65896
1.309	1.65832
1.31	1.65477
1.311	1.65058
1.312	1.65091
1.313	1.65445
1.314	1.65671
1.315	1.6559
1.316	1.65542
1.317	1.65525
1.318	1.65381
1.319	1.65364
1.32	1.65123
1.321	1.65203
1.322	1.65252
1.323	1.65606
1.324	1.65574
1.325	1.65381
1.326	1.653
1.327	1.65252
1.328	1.65091
1.329	1.65236
1.33	1.65397
1.331	1.65477
1.332	1.65445
1.333	1.65219
1.334	1.64994
1.335	1.65348
1.336	1.65654
1.337	1.65445
1.338	1.65348
1.339	1.65219
1.34	1.65252
1.341	1.65364
1.342	1.65525
1.343	1.65509
1.344	1.65364
1.345	1.65219
1.346	1.64978
1.347	1.65074
1.348	1.65542
1.349	1.65816
1.35	1.65445
1.351	1.65252
1.352	1.65284
1.353	1.65316
1.354	1.65139
1.355	1.65493
1.356	1.653
1.357	1.65252
1.358	1.65477
1.359	1.65687
1.36	1.65735
1.361	1.65687
1.362	1.65493
1.363	1.65542
1.364	1.65542
1.365	1.65799
1.366	1.66025
1.367	1.65671
1.368	1.65542
1.369	1.65864
1.37	1.66041
1.371	1.65928
1.372	1.65654
1.373	1.65735
1.374	1.65687
1.375	1.65638
1.376	1.65832
1.377	1.65719
1.378	1.65864
1.379	1.65429
1.38	1.65413
1.381	1.65864
1.382	1.65832
1.383	1.65735
1.384	1.65783
1.385	1.65799
1.386	1.65832
1.387	1.65767
1.388	1.65719
1.389	1.65719
1.39	1.65832
1.391	1.65799
1.392	1.65654
1.393	1.65606
1.394	1.65735
1.395	1.65896
1.396	1.65832
1.397	1.65574
1.398	1.65493
1.399	1.65542
1.4	1.6559
1.401	1.65509
1.402	1.65525
1.403	1.65671
1.404	1.65493
1.405	1.65187
1.406	1.65252
1.407	1.65429
1.408	1.65638
1.409	1.65848
1.41	1.65525
1.411	1.65413
1.412	1.65477
1.413	1.653
1.414	1.65252
1.415	1.65332
1.416	1.65107
1.417	1.65107
1.418	1.65332
1.419	1.65381
1.42	1.65477
1.421	1.65348
1.422	1.65042
1.423	1.65139
1.424	1.65364
1.425	1.65413
1.426	1.65413
1.427	1.65429
1.428	1.65332
1.429	1.65268
1.43	1.64768
1.431	1.64382
1.432	1.65236
1.433	1.65622
1.434	1.65542
1.435	1.65252
1.436	1.65042
1.437	1.65058
1.438	1.65155
1.439	1.64752
1.44	1.64446
1.441	1.64607
1.442	1.64849
1.443	1.65236
1.444	1.65284
1.445	1.65219
1.446	1.65042
1.447	1.64897
1.448	1.64913
1.449	1.64962
1.45	1.65107
1.451	1.65332
1.452	1.653
1.453	1.65139
1.454	1.65219
1.455	1.65187
1.456	1.64945
1.457	1.64945
1.458	1.65139
1.459	1.65316
1.46	1.653
1.461	1.65155
1.462	1.65074
1.463	1.65123
1.464	1.65187
1.465	1.6501
1.466	1.6501
1.467	1.65074
1.468	1.65348
1.469	1.65348
1.47	1.65107
1.471	1.65219
1.472	1.65107
1.473	1.64962
1.474	1.64962
1.475	1.64962
1.476	1.65091
1.477	1.65139
1.478	1.64978
1.479	1.65058
1.48	1.65139
1.481	1.65107
1.482	1.64929
1.483	1.64962
1.484	1.65058
1.485	1.65203
1.486	1.653
1.487	1.65236
1.488	1.65171
1.489	1.65381
1.49	1.65284
1.491	1.65219
1.492	1.65252
1.493	1.65284
1.494	1.65413
1.495	1.65799
1.496	1.65783
1.497	1.653
1.498	1.64962
1.499	1.64913
1.5	1.65316
1.501	1.65397
1.502	1.65284
1.503	1.65268
1.504	1.65413
1.505	1.65525
1.506	1.65332
1.507	1.65058
1.508	1.64929
1.509	1.65091
1.51	1.65316
1.511	1.65493
1.512	1.65413
1.513	1.65413
1.514	1.65381
1.515	1.64768
1.516	1.64623
1.517	1.65107
1.518	1.65606
1.519	1.65751
1.52	1.65509
1.521	1.65429
1.522	1.6559
1.523	1.65364
1.524	1.65123
1.525	1.653
1.526	1.65413
1.527	1.65397
1.528	1.65622
1.529	1.65574
1.53	1.65461
1.531	1.65316
1.532	1.65139
1.533	1.65284
1.534	1.65348
1.535	1.65236
1.536	1.65155
1.537	1.65364
1.538	1.65445
1.539	1.65622
1.54	1.65332
1.541	1.64978
1.542	1.65123
1.543	1.65348
1.544	1.65123
1.545	1.65542
1.546	1.65381
1.547	1.65364
1.548	1.65381
1.549	1.65155
1.55	1.65381
1.551	1.65413
1.552	1.65622
1.553	1.65832
1.554	1.65896
1.555	1.65445
1.556	1.65316
1.557	1.65364
1.558	1.65252
1.559	1.65252
1.56	1.65493
1.561	1.65735
1.562	1.66041
1.563	1.65751
1.564	1.65381
1.565	1.65252
1.566	1.65026
1.567	1.65332
1.568	1.65397
1.569	1.65332
1.57	1.65654
1.571	1.65654
1.572	1.65477
1.573	1.65058
1.574	1.64994
1.575	1.65026
1.576	1.65123
1.577	1.65348
1.578	1.65445
1.579	1.65622
1.58	1.65493
1.581	1.65381
1.582	1.65332
1.583	1.65171
1.584	1.65171
1.585	1.65445
1.586	1.65525
1.587	1.65703
1.588	1.65622
1.589	1.65558
1.59	1.65542
1.591	1.65236
1.592	1.65091
1.593	1.65397
1.594	1.65654
1.595	1.65574
1.596	1.65493
1.597	1.65574
1.598	1.65413
1.599	1.65107
1.6	1.64945
1.601	1.65091
1.602	1.65284
1.603	1.65509
1.604	1.65477
1.605	1.65348
1.606	1.65332
1.607	1.65171
1.608	1.65091
1.609	1.64994
1.61	1.65058
1.611	1.65139
1.612	1.65203
1.613	1.65171
1.614	1.65252
1.615	1.65332
1.616	1.65171
1.617	1.65155
1.618	1.65026
1.619	1.65219
1.62	1.65203
1.621	1.65332
1.622	1.65316
1.623	1.65413
1.624	1.65155
1.625	1.64978
1.626	1.64962
1.627	1.65171
1.628	1.65187
1.629	1.65171
1.63	1.65107
1.631	1.6501
1.632	1.65026
1.633	1.64962
1.634	1.64736
1.635	1.64704
1.636	1.64672
1.637	1.64833
1.638	1.64945
1.639	1.64817
1.64	1.64736
1.641	1.64833
1.642	1.64945
1.643	1.648
1.644	1.64865
1.645	1.64962
1.646	1.65074
1.647	1.64591
1.648	1.64607
1.649	1.65042
1.65	1.65171
1.651	1.64656
1.652	1.64494
1.653	1.64543
1.654	1.65026
1.655	1.65236
1.656	1.65042
1.657	1.65268
1.658	1.65236
1.659	1.65026
1.66	1.64768
1.661	1.64784
1.662	1.6501
1.663	1.65525
1.664	1.65364
1.665	1.65703
1.666	1.6559
1.667	1.65139
1.668	1.65107
1.669	1.65381
1.67	1.65364
1.671	1.65429
1.672	1.65074
1.673	1.65203
1.674	1.65332
1.675	1.65316
1.676	1.65074
1.677	1.64833
1.678	1.64865
1.679	1.65284
1.68	1.65654
1.681	1.65477
1.682	1.65268
1.683	1.65026
1.684	1.64929
1.685	1.65348
1.686	1.65381
1.687	1.65445
1.688	1.65397
1.689	1.65381
1.69	1.65155
1.691	1.64978
1.692	1.65139
1.693	1.65381
1.694	1.65107
1.695	1.64978
1.696	1.65332
1.697	1.65525
1.698	1.65236
1.699	1.65074
1.7	1.64849
1.701	1.64849
1.702	1.64994
1.703	1.65284
1.704	1.65123
1.705	1.6559
1.706	1.66089
1.707	1.65622
1.708	1.64929
1.709	1.64945
1.71	1.65058
1.711	1.65558
1.712	1.65509
1.713	1.66073
1.714	1.67604
1.715	1.67233
1.716	1.65574
1.717	1.64688
1.718	1.64398
1.719	1.64301
1.72	1.64269
1.721	1.64172
1.722	1.64027
1.723	1.64639
1.724	1.64543
1.725	1.64398
1.726	1.65187
1.727	1.66444
1.728	1.66637
1.729	1.64623
1.73	1.62948
1.731	1.63657
1.732	1.65058
1.733	1.65993
1.734	1.65671
1.735	1.65332
1.736	1.65735
1.737	1.66637
1.738	1.67701
1.739	1.67926
1.74	1.67153
1.741	1.65397
1.742	1.6356
1.743	1.63061
1.744	1.63657
1.745	1.64962
1.746	1.67298
1.747	1.69134
1.748	1.66589
1.749	1.64059
1.75	1.64929
1.751	1.65042
1.752	1.63608
1.753	1.64269
1.754	1.67266
1.755	1.68635
1.756	1.68232
1.757	1.65928
1.758	1.64704
1.759	1.64978
1.76	1.64881
1.761	1.63963
1.762	1.6298
1.763	1.63367
1.764	1.65042
1.765	1.66283
1.766	1.66138
1.767	1.65509
1.768	1.64929
1.769	1.64672
1.77	1.64639
1.771	1.64656
1.772	1.64559
1.773	1.65236
1.774	1.66847
1.775	1.69731
1.776	1.71261
1.777	1.68619
1.778	1.67604
1.779	1.67088
1.78	1.61401
1.781	1.59049
1.782	1.6559
1.783	1.71165
1.784	1.67813
1.785	1.64027
1.786	1.64833
1.787	1.68168
1.788	1.65622
1.789	1.61852
1.79	1.62883
1.791	1.64865
1.792	1.65461
1.793	1.67249
1.794	1.70552
1.795	1.71922
1.796	1.67974
1.797	1.64172
1.798	1.62754
1.799	1.64607
1.8	1.64204
1.801	1.62738
1.802	1.64269
1.803	1.64172
1.804	1.63592
1.805	1.67072
1.806	1.6733
1.807	1.64591
1.808	1.62642
1.809	1.619
1.81	1.62948
1.811	1.63786
1.812	1.64881
1.813	1.67282
1.814	1.69231
1.815	1.68925
1.816	1.65477
1.817	1.63367
1.818	1.65493
1.819	1.67781
1.82	1.66154
1.821	1.6385
1.822	1.63334
1.823	1.64108
1.824	1.65203
1.825	1.64865
1.826	1.65316
1.827	1.65912
1.828	1.65928
1.829	1.64929
1.83	1.62319
1.831	1.63189
1.832	1.66363
1.833	1.67604
1.834	1.68345
1.835	1.69006
1.836	1.67282
1.837	1.64817
1.838	1.63415
1.839	1.64301
1.84	1.64462
1.841	1.63673
1.842	1.64043
1.843	1.65252
1.844	1.65944
1.845	1.66557
1.846	1.66766
1.847	1.65606
1.848	1.64752
1.849	1.65026
1.85	1.64092
1.851	1.63044
1.852	1.63931
1.853	1.65316
1.854	1.65654
1.855	1.63802
1.856	1.63576
1.857	1.6646
1.858	1.69731
1.859	1.68893
1.86	1.66202
1.861	1.63447
1.862	1.60547
1.863	1.60096
1.864	1.62464
1.865	1.64945
1.866	1.66331
1.867	1.66331
1.868	1.66734
1.869	1.66927
1.87	1.65783
1.871	1.648
1.872	1.64124
1.873	1.65574
1.874	1.66766
1.875	1.64994
1.876	1.6385
1.877	1.63753
1.878	1.64011
1.879	1.64656
1.88	1.65413
1.881	1.6501
1.882	1.64865
1.883	1.65364
1.884	1.66105
1.885	1.67427
1.886	1.67701
1.887	1.65832
1.888	1.64382
1.889	1.64994
1.89	1.65332
1.891	1.66057
1.892	1.66025
1.893	1.66524
1.894	1.66959
1.895	1.65429
1.896	1.63592
1.897	1.64623
1.898	1.67185
1.899	1.66911
1.9	1.64736
1.901	1.64043
1.902	1.63528
1.903	1.63061
1.904	1.63238
1.905	1.63818
1.906	1.64929
1.907	1.65671
1.908	1.66041
1.909	1.66315
1.91	1.66379
1.911	1.65735
1.912	1.64366
1.913	1.64881
1.914	1.65928
1.915	1.65848
1.916	1.65284
1.917	1.64865
1.918	1.65509
1.919	1.68329
1.92	1.67411
1.921	1.64124
1.922	1.62819
1.923	1.63206
1.924	1.64784
1.925	1.6762
1.926	1.68458
1.927	1.64929
1.928	1.60354
1.929	1.61288
1.93	1.64913
1.931	1.65671
1.932	1.65332
1.933	1.6472
1.934	1.64253
1.935	1.65268
1.936	1.66798
1.937	1.65944
1.938	1.64269
1.939	1.63206
1.94	1.63947
1.941	1.653
1.942	1.66911
1.943	1.68844
1.944	1.69006
1.945	1.65139
1.946	1.62303
1.947	1.64188
1.948	1.64962
1.949	1.63624
1.95	1.64688
1.951	1.66992
1.952	1.67378
1.953	1.67121
1.954	1.66653
1.955	1.653
1.956	1.64607
1.957	1.6472
1.958	1.64333
1.959	1.63931
1.96	1.64172
1.961	1.65719
1.962	1.68007
1.963	1.66927
1.964	1.63173
1.965	1.63077
1.966	1.66283
1.967	1.67942
1.968	1.65509
1.969	1.64059
1.97	1.6588
1.971	1.6791
1.972	1.66363
1.973	1.62609
1.974	1.62625
1.975	1.65671
1.976	1.65671
1.977	1.6356
1.978	1.64398
1.979	1.65348
1.98	1.65316
1.981	1.65187
1.982	1.65461
1.983	1.65525
1.984	1.65074
1.985	1.6414
1.986	1.64978
1.987	1.66331
1.988	1.65091
1.989	1.6414
1.99	1.64575
1.991	1.64349
1.992	1.65525
1.993	1.66476
1.994	1.66218
1.995	1.65348
1.996	1.65268
1.997	1.65671
1.998	1.66621
1.999	1.66895
[truncated: 4,003 more rows]

## Sheet: Fig. 5f
time	raw EMG signal (large)
0.001	1.65236
0.002	1.65316
0.003	1.65445
0.004	1.65284
0.005	1.65219
0.006	1.65219
0.007	1.65155
0.008	1.65155
0.009	1.65091
0.01	1.65026
0.011	1.65026
0.012	1.65123
0.013	1.65123
0.014	1.65284
0.015	1.65284
0.016	1.65268
0.017	1.65187
0.018	1.65155
0.019	1.65139
0.02	1.65155
0.021	1.65268
0.022	1.65268
0.023	1.65203
0.024	1.65155
0.025	1.65332
0.026	1.65252
0.027	1.65493
0.028	1.65509
0.029	1.65413
0.03	1.65509
0.031	1.65542
0.032	1.65622
0.033	1.65477
0.034	1.65493
0.035	1.65574
0.036	1.6559
0.037	1.65413
0.038	1.65348
0.039	1.65654
0.04	1.65429
0.041	1.65509
0.042	1.65203
0.043	1.65268
0.044	1.65429
0.045	1.65364
0.046	1.65381
0.047	1.65413
0.048	1.65461
0.049	1.65316
0.05	1.653
0.051	1.65348
0.052	1.65364
0.053	1.65381
0.054	1.65348
0.055	1.65332
0.056	1.65316
0.057	1.65364
0.058	1.65364
0.059	1.65348
0.06	1.653
0.061	1.65348
0.062	1.65364
0.063	1.65236
0.064	1.65252
0.065	1.653
0.066	1.65413
0.067	1.65397
0.068	1.65332
0.069	1.65381
0.07	1.65558
0.071	1.65364
0.072	1.65381
0.073	1.65397
0.074	1.65509
0.075	1.65477
0.076	1.65348
0.077	1.65413
0.078	1.65445
0.079	1.65445
0.08	1.65332
0.081	1.65252
0.082	1.65268
0.083	1.65236
0.084	1.65187
0.085	1.65187
0.086	1.65203
0.087	1.65203
0.088	1.65332
0.089	1.65058
0.09	1.65155
0.091	1.65219
0.092	1.65171
0.093	1.65203
0.094	1.65219
0.095	1.65219
0.096	1.653
0.097	1.65219
0.098	1.65203
0.099	1.65203
0.1	1.65171
0.101	1.65219
0.102	1.65268
0.103	1.65332
0.104	1.653
0.105	1.65203
0.106	1.65187
0.107	1.65348
0.108	1.65284
0.109	1.653
0.11	1.65381
0.111	1.65268
0.112	1.65332
0.113	1.65332
0.114	1.653
0.115	1.65413
0.116	1.65429
0.117	1.653
0.118	1.65284
0.119	1.65381
0.12	1.65397
0.121	1.65364
0.122	1.65058
0.123	1.65413
0.124	1.65542
0.125	1.65493
0.126	1.65348
0.127	1.65493
0.128	1.65429
0.129	1.65381
0.13	1.65316
0.131	1.65429
0.132	1.65316
0.133	1.65268
0.134	1.65364
0.135	1.65558
0.136	1.65525
0.137	1.65397
0.138	1.65284
0.139	1.65058
0.14	1.65219
0.141	1.65236
0.142	1.65171
0.143	1.65252
0.144	1.65236
0.145	1.65155
0.146	1.65187
0.147	1.65155
0.148	1.65268
0.149	1.653
0.15	1.65123
0.151	1.65203
0.152	1.65187
0.153	1.65107
0.154	1.65171
0.155	1.65139
0.156	1.65252
0.157	1.65187
0.158	1.65139
0.159	1.65171
0.16	1.65252
0.161	1.65268
0.162	1.65219
0.163	1.65171
0.164	1.65236
0.165	1.65187
0.166	1.65316
0.167	1.65348
0.168	1.65332
0.169	1.65397
0.17	1.65316
0.171	1.65236
0.172	1.653
0.173	1.65429
0.174	1.65381
0.175	1.65429
0.176	1.65316
0.177	1.65332
0.178	1.65413
0.179	1.65284
0.18	1.65364
0.181	1.65493
0.182	1.65509
0.183	1.65493
0.184	1.65509
0.185	1.65477
0.186	1.65316
0.187	1.65268
0.188	1.65413
0.189	1.65429
0.19	1.65429
0.191	1.65477
0.192	1.65429
0.193	1.65397
0.194	1.65316
0.195	1.65348
0.196	1.65332
0.197	1.65268
0.198	1.65219
0.199	1.65187
0.2	1.65123
0.201	1.65058
0.202	1.6501
0.203	1.64962
0.204	1.65042
0.205	1.65042
0.206	1.65074
0.207	1.64945
0.208	1.64994
0.209	1.65091
0.21	1.65155
0.211	1.65203
0.212	1.65332
0.213	1.65284
0.214	1.65268
0.215	1.653
0.216	1.65332
0.217	1.65252
0.218	1.65348
0.219	1.65364
0.22	1.65381
0.221	1.65316
0.222	1.65316
0.223	1.65413
0.224	1.65364
0.225	1.65397
0.226	1.65381
0.227	1.65364
0.228	1.65429
0.229	1.65461
0.23	1.65445
0.231	1.65413
0.232	1.65348
0.233	1.65429
0.234	1.65381
0.235	1.65413
0.236	1.65397
0.237	1.65219
0.238	1.65268
0.239	1.65381
0.24	1.65429
0.241	1.65203
0.242	1.65268
0.243	1.65187
0.244	1.65187
0.245	1.65268
0.246	1.65364
0.247	1.65477
0.248	1.65381
0.249	1.65332
0.25	1.65364
0.251	1.65316
0.252	1.65284
0.253	1.65236
0.254	1.653
0.255	1.65397
0.256	1.65397
0.257	1.65364
0.258	1.65381
0.259	1.65139
0.26	1.65187
0.261	1.65155
0.262	1.65268
0.263	1.65284
0.264	1.6501
0.265	1.65058
0.266	1.65074
0.267	1.65107
0.268	1.65123
0.269	1.65107
0.27	1.65139
0.271	1.65139
0.272	1.65107
0.273	1.65123
0.274	1.65026
0.275	1.6501
0.276	1.65364
0.277	1.65187
0.278	1.65171
0.279	1.65107
0.28	1.65074
0.281	1.65091
0.282	1.65123
0.283	1.65123
0.284	1.65058
0.285	1.65058
0.286	1.65236
0.287	1.653
0.288	1.65364
0.289	1.653
0.29	1.65236
0.291	1.65332
0.292	1.65542
0.293	1.65252
0.294	1.653
0.295	1.65236
0.296	1.65284
0.297	1.65381
0.298	1.65397
0.299	1.65316
0.3	1.65187
0.301	1.653
0.302	1.65284
0.303	1.65316
0.304	1.65381
0.305	1.65332
0.306	1.65236
0.307	1.65219
0.308	1.65252
0.309	1.65332
0.31	1.65268
0.311	1.65203
0.312	1.65236
0.313	1.653
0.314	1.65364
0.315	1.65413
0.316	1.65203
0.317	1.65348
0.318	1.65139
0.319	1.65123
0.32	1.65091
0.321	1.65332
0.322	1.65397
0.323	1.65268
0.324	1.65316
0.325	1.65364
0.326	1.65284
0.327	1.65316
0.328	1.65268
0.329	1.65477
0.33	1.65397
0.331	1.65397
0.332	1.65316
0.333	1.65364
0.334	1.65381
0.335	1.65413
0.336	1.65397
0.337	1.65332
0.338	1.65332
0.339	1.65252
0.34	1.65348
0.341	1.65397
0.342	1.65316
0.343	1.65654
0.344	1.65413
0.345	1.65284
0.346	1.65316
0.347	1.65316
0.348	1.65348
0.349	1.65429
0.35	1.65364
0.351	1.65332
0.352	1.65397
0.353	1.65429
0.354	1.65364
0.355	1.653
0.356	1.653
0.357	1.65252
0.358	1.65203
0.359	1.65316
0.36	1.65687
0.361	1.65058
0.362	1.65268
0.363	1.65381
0.364	1.65413
0.365	1.65461
0.366	1.65493
0.367	1.65445
0.368	1.65381
0.369	1.653
0.37	1.65413
0.371	1.65445
0.372	1.65493
0.373	1.65429
0.374	1.65429
0.375	1.65445
0.376	1.65348
0.377	1.65074
0.378	1.65316
0.379	1.65316
0.38	1.65203
0.381	1.65316
0.382	1.65364
0.383	1.65381
0.384	1.65332
0.385	1.65252
0.386	1.65268
0.387	1.65316
0.388	1.65429
0.389	1.65493
0.39	1.65348
0.391	1.65364
0.392	1.65429
0.393	1.65316
0.394	1.653
0.395	1.65252
0.396	1.65348
0.397	1.65268
0.398	1.65381
0.399	1.65348
0.4	1.65219
0.401	1.65187
0.402	1.65187
0.403	1.65155
0.404	1.65107
0.405	1.65171
0.406	1.65123
0.407	1.65236
0.408	1.65187
0.409	1.65155
0.41	1.65123
0.411	1.65058
0.412	1.65252
0.413	1.653
0.414	1.65171
0.415	1.65203
0.416	1.65155
0.417	1.65236
0.418	1.65252
0.419	1.65268
0.42	1.65219
0.421	1.65187
0.422	1.65252
0.423	1.65316
0.424	1.65203
0.425	1.65155
0.426	1.65155
0.427	1.65219
0.428	1.65236
0.429	1.65348
0.43	1.65268
0.431	1.65171
0.432	1.65203
0.433	1.65268
0.434	1.65493
0.435	1.65381
0.436	1.65316
0.437	1.65316
0.438	1.65364
0.439	1.65413
0.44	1.65397
0.441	1.65332
0.442	1.65252
0.443	1.65171
0.444	1.65268
0.445	1.65364
0.446	1.65348
0.447	1.65381
0.448	1.65348
0.449	1.65429
0.45	1.65332
0.451	1.65203
0.452	1.65252
0.453	1.65348
0.454	1.65477
0.455	1.65638
0.456	1.65542
0.457	1.65381
0.458	1.65284
0.459	1.653
0.46	1.65397
0.461	1.65525
0.462	1.65461
0.463	1.65445
0.464	1.65429
0.465	1.65364
0.466	1.65381
0.467	1.65316
0.468	1.65236
0.469	1.65284
0.47	1.65477
0.471	1.65687
0.472	1.65558
0.473	1.65413
0.474	1.65429
0.475	1.65364
0.476	1.65381
0.477	1.65381
0.478	1.65332
0.479	1.65381
0.48	1.65187
0.481	1.65316
0.482	1.653
0.483	1.65413
0.484	1.65268
0.485	1.65236
0.486	1.65268
0.487	1.65236
0.488	1.65139
0.489	1.65139
0.49	1.65219
0.491	1.65381
0.492	1.65316
0.493	1.65268
0.494	1.653
0.495	1.65381
0.496	1.65429
0.497	1.65252
0.498	1.65219
0.499	1.65332
0.5	1.65429
0.501	1.65413
0.502	1.653
0.503	1.65139
0.504	1.65058
0.505	1.65042
0.506	1.65139
0.507	1.64962
0.508	1.65155
0.509	1.65171
0.51	1.65123
0.511	1.65155
0.512	1.65155
0.513	1.65236
0.514	1.65236
0.515	1.65268
0.516	1.65252
0.517	1.653
0.518	1.653
0.519	1.6559
0.52	1.653
0.521	1.65348
0.522	1.65364
0.523	1.65284
0.524	1.65236
0.525	1.65252
0.526	1.65284
0.527	1.65268
0.528	1.65219
0.529	1.65219
0.53	1.65187
0.531	1.65155
0.532	1.65026
0.533	1.65026
0.534	1.65139
0.535	1.65219
0.536	1.65413
0.537	1.65364
0.538	1.65155
0.539	1.65155
0.54	1.65107
0.541	1.65171
0.542	1.65284
0.543	1.65236
0.544	1.65252
0.545	1.65381
0.546	1.65332
0.547	1.65445
0.548	1.65606
0.549	1.65525
0.55	1.65445
0.551	1.65316
0.552	1.65397
0.553	1.65348
0.554	1.653
0.555	1.65413
0.556	1.65348
0.557	1.65364
0.558	1.65236
0.559	1.65316
0.56	1.653
0.561	1.65252
0.562	1.65219
0.563	1.65058
0.564	1.65203
0.565	1.65219
0.566	1.65187
0.567	1.65203
0.568	1.65171
0.569	1.65332
0.57	1.65316
0.571	1.65252
0.572	1.653
0.573	1.65187
0.574	1.65171
0.575	1.653
0.576	1.653
0.577	1.65284
0.578	1.65381
0.579	1.65397
0.58	1.65397
0.581	1.65429
0.582	1.65429
0.583	1.65542
0.584	1.65525
0.585	1.65252
0.586	1.65171
0.587	1.65236
0.588	1.65445
0.589	1.65348
0.59	1.65219
0.591	1.65236
0.592	1.65397
0.593	1.65413
0.594	1.65397
0.595	1.65284
0.596	1.65219
0.597	1.65219
0.598	1.65203
0.599	1.65348
0.6	1.65397
0.601	1.65381
0.602	1.65364
0.603	1.6559
0.604	1.65622
0.605	1.65461
0.606	1.65252
0.607	1.65268
0.608	1.65348
0.609	1.65477
0.61	1.65509
0.611	1.65509
0.612	1.65316
0.613	1.65284
0.614	1.65252
0.615	1.65364
0.616	1.65461
0.617	1.65558
0.618	1.65332
0.619	1.65284
0.62	1.65203
0.621	1.65348
0.622	1.65429
0.623	1.65509
0.624	1.65381
0.625	1.65155
0.626	1.65187
0.627	1.653
0.628	1.653
0.629	1.65268
0.63	1.65139
0.631	1.65187
0.632	1.65058
0.633	1.65236
0.634	1.65187
0.635	1.65236
0.636	1.65236
0.637	1.65171
0.638	1.65042
0.639	1.65139
0.64	1.65107
0.641	1.65252
0.642	1.65332
0.643	1.65364
0.644	1.65381
0.645	1.65397
0.646	1.65413
0.647	1.65445
0.648	1.65558
0.649	1.65493
0.65	1.65332
0.651	1.65381
0.652	1.65445
0.653	1.65574
0.654	1.65525
0.655	1.65445
0.656	1.65509
0.657	1.65509
0.658	1.65429
0.659	1.65525
0.66	1.65493
0.661	1.65622
0.662	1.65525
0.663	1.65429
0.664	1.65284
0.665	1.65219
0.666	1.65316
0.667	1.65397
0.668	1.65445
0.669	1.65445
0.67	1.65429
0.671	1.65397
0.672	1.65203
0.673	1.65332
0.674	1.65268
0.675	1.65252
0.676	1.65203
0.677	1.65236
0.678	1.65316
0.679	1.65332
0.68	1.65123
0.681	1.65091
0.682	1.65203
0.683	1.65203
0.684	1.65219
0.685	1.65236
0.686	1.65219
0.687	1.65203
0.688	1.65203
0.689	1.65252
0.69	1.65236
0.691	1.65155
0.692	1.65123
0.693	1.65236
0.694	1.65219
0.695	1.65268
0.696	1.65219
0.697	1.65284
0.698	1.65316
0.699	1.65219
0.7	1.65203
0.701	1.65139
0.702	1.65236
0.703	1.65171
0.704	1.65155
0.705	1.65203
0.706	1.65155
0.707	1.65252
0.708	1.65236
0.709	1.65026
0.71	1.64784
0.711	1.65203
0.712	1.65203
0.713	1.65139
0.714	1.65268
0.715	1.65397
0.716	1.65413
0.717	1.65236
0.718	1.65268
0.719	1.65268
0.72	1.65171
0.721	1.653
0.722	1.65348
0.723	1.65364
0.724	1.65381
0.725	1.65413
0.726	1.65509
0.727	1.65542
0.728	1.65525
0.729	1.65364
0.73	1.65381
0.731	1.65413
0.732	1.65364
0.733	1.653
0.734	1.65236
0.735	1.65187
0.736	1.65187
0.737	1.65236
0.738	1.653
0.739	1.65397
0.74	1.65332
0.741	1.65187
0.742	1.65203
0.743	1.65155
0.744	1.65171
0.745	1.65203
0.746	1.65203
0.747	1.65364
0.748	1.65397
0.749	1.65445
0.75	1.65461
0.751	1.653
0.752	1.65316
0.753	1.65381
0.754	1.65429
0.755	1.65606
0.756	1.65509
0.757	1.65252
0.758	1.65187
0.759	1.65171
0.76	1.65332
0.761	1.65364
0.762	1.65219
0.763	1.65203
0.764	1.65252
0.765	1.65316
0.766	1.653
0.767	1.65364
0.768	1.65268
0.769	1.65236
0.77	1.65332
0.771	1.65381
0.772	1.65268
0.773	1.65316
0.774	1.65429
0.775	1.65413
0.776	1.65429
0.777	1.65461
0.778	1.65397
0.779	1.65397
0.78	1.65493
0.781	1.65364
0.782	1.65413
0.783	1.65397
0.784	1.65445
0.785	1.65364
0.786	1.65413
0.787	1.65203
0.788	1.653
0.789	1.65252
0.79	1.65203
0.791	1.65203
0.792	1.65187
0.793	1.65236
0.794	1.65284
0.795	1.65364
0.796	1.65348
0.797	1.65187
0.798	1.65155
0.799	1.65171
0.8	1.65203
0.801	1.65397
0.802	1.65461
0.803	1.65348
0.804	1.65219
0.805	1.65123
0.806	1.65187
0.807	1.65187
0.808	1.65268
0.809	1.65219
0.81	1.65155
0.811	1.65187
0.812	1.65203
0.813	1.65236
0.814	1.65123
0.815	1.65042
0.816	1.65074
0.817	1.65091
0.818	1.65139
0.819	1.65219
0.82	1.65381
0.821	1.65236
0.822	1.65284
0.823	1.65268
0.824	1.65413
0.825	1.65429
0.826	1.65413
0.827	1.65397
0.828	1.65236
0.829	1.65123
0.83	1.65219
0.831	1.65236
0.832	1.65381
0.833	1.65445
0.834	1.65381
0.835	1.65429
0.836	1.65413
0.837	1.65493
0.838	1.65509
0.839	1.65413
0.84	1.65397
0.841	1.65348
0.842	1.65445
0.843	1.65445
0.844	1.653
0.845	1.65364
0.846	1.65348
0.847	1.65219
0.848	1.65187
0.849	1.65397
0.85	1.65525
0.851	1.65542
0.852	1.65477
0.853	1.65364
0.854	1.65332
0.855	1.65316
0.856	1.65348
0.857	1.65413
0.858	1.65493
0.859	1.65493
0.86	1.65397
0.861	1.65429
0.862	1.65284
0.863	1.65348
0.864	1.65348
0.865	1.653
0.866	1.653
0.867	1.65332
0.868	1.65268
0.869	1.65348
0.87	1.65332
0.871	1.65316
0.872	1.65429
0.873	1.65445
0.874	1.65332
0.875	1.65155
0.876	1.65187
0.877	1.65332
0.878	1.65429
0.879	1.65381
0.88	1.65445
0.881	1.65525
0.882	1.65429
0.883	1.65236
0.884	1.65236
0.885	1.65268
0.886	1.65252
0.887	1.65252
0.888	1.65236
0.889	1.65155
0.89	1.65042
0.891	1.65091
0.892	1.65236
0.893	1.65236
0.894	1.65332
0.895	1.65284
0.896	1.65284
0.897	1.65171
0.898	1.65139
0.899	1.65268
0.9	1.65348
0.901	1.65381
0.902	1.65558
0.903	1.65348
0.904	1.65316
0.905	1.65236
0.906	1.65236
0.907	1.653
0.908	1.65364
0.909	1.65348
0.91	1.65316
0.911	1.653
0.912	1.65316
0.913	1.65429
0.914	1.65364
0.915	1.65397
0.916	1.65397
0.917	1.65284
0.918	1.65203
0.919	1.65139
0.92	1.65268
0.921	1.65074
0.922	1.65058
0.923	1.6501
0.924	1.65155
0.925	1.65332
0.926	1.65252
0.927	1.65219
0.928	1.65268
0.929	1.65203
0.93	1.65058
0.931	1.65091
0.932	1.65155
0.933	1.65203
0.934	1.65268
0.935	1.65332
0.936	1.65332
0.937	1.65332
0.938	1.65525
0.939	1.65574
0.94	1.65509
0.941	1.65493
0.942	1.65381
0.943	1.65397
0.944	1.65429
0.945	1.65429
0.946	1.65381
0.947	1.65461
0.948	1.65606
0.949	1.65767
0.95	1.65703
0.951	1.65654
0.952	1.6559
0.953	1.65558
0.954	1.65542
0.955	1.65461
0.956	1.65477
0.957	1.65638
0.958	1.65606
0.959	1.65671
0.96	1.65445
0.961	1.65429
0.962	1.65268
0.963	1.65187
0.964	1.65155
0.965	1.65332
0.966	1.65332
0.967	1.65203
0.968	1.65236
0.969	1.65219
0.97	1.65203
0.971	1.65252
0.972	1.653
0.973	1.653
0.974	1.65348
0.975	1.65284
0.976	1.65123
0.977	1.65187
0.978	1.65364
0.979	1.65316
0.98	1.65332
0.981	1.65381
0.982	1.65381
0.983	1.65542
0.984	1.65381
0.985	1.65219
0.986	1.65236
0.987	1.65107
0.988	1.65397
0.989	1.65252
0.99	1.65252
0.991	1.65107
0.992	1.65074
0.993	1.65058
0.994	1.65187
0.995	1.65268
0.996	1.65252
0.997	1.65219
0.998	1.65139
0.999	1.65155
1	1.65171
1.001	1.65074
1.002	1.65091
1.003	1.65155
1.004	1.65123
1.005	1.65316
1.006	1.65364
1.007	1.65284
1.008	1.65187
1.009	1.65187
1.01	1.65187
1.011	1.65219
1.012	1.65236
1.013	1.65219
1.014	1.65284
1.015	1.653
1.016	1.65139
1.017	1.65123
1.018	1.64978
1.019	1.65171
1.02	1.65268
1.021	1.65316
1.022	1.65316
1.023	1.65799
1.024	1.65381
1.025	1.65445
1.026	1.65252
1.027	1.65316
1.028	1.65268
1.029	1.65348
1.03	1.65284
1.031	1.65332
1.032	1.65413
1.033	1.65477
1.034	1.65445
1.035	1.653
1.036	1.653
1.037	1.65316
1.038	1.65316
1.039	1.65397
1.04	1.653
1.041	1.65171
1.042	1.65316
1.043	1.65413
1.044	1.65477
1.045	1.65429
1.046	1.65364
1.047	1.65381
1.048	1.65654
1.049	1.65381
1.05	1.65284
1.051	1.65284
1.052	1.65236
1.053	1.65348
1.054	1.65477
1.055	1.65413
1.056	1.65284
1.057	1.65268
1.058	1.65316
1.059	1.65203
1.06	1.65155
1.061	1.65123
1.062	1.65155
1.063	1.65284
1.064	1.65364
1.065	1.65364
1.066	1.65332
1.067	1.65155
1.068	1.65107
1.069	1.65268
1.07	1.65332
1.071	1.65364
1.072	1.65413
1.073	1.65445
1.074	1.65316
1.075	1.65171
1.076	1.65187
1.077	1.65203
1.078	1.65155
1.079	1.65284
1.08	1.65348
1.081	1.65364
1.082	1.65381
1.083	1.65332
1.084	1.65219
1.085	1.65203
1.086	1.65284
1.087	1.653
1.088	1.65236
1.089	1.65171
1.09	1.65187
1.091	1.65155
1.092	1.65236
1.093	1.65139
1.094	1.6501
1.095	1.65107
1.096	1.65203
1.097	1.65171
1.098	1.65155
1.099	1.65139
1.1	1.65187
1.101	1.65155
1.102	1.65171
1.103	1.65203
1.104	1.65155
1.105	1.6501
1.106	1.64929
1.107	1.64913
1.108	1.65026
1.109	1.65139
1.11	1.65187
1.111	1.65284
1.112	1.65236
1.113	1.65203
1.114	1.65187
1.115	1.65187
1.116	1.65316
1.117	1.65364
1.118	1.65413
1.119	1.65252
1.12	1.65203
1.121	1.65413
1.122	1.65493
1.123	1.65413
1.124	1.65525
1.125	1.65429
1.126	1.65461
1.127	1.65397
1.128	1.65332
1.129	1.65348
1.13	1.65413
1.131	1.653
1.132	1.65397
1.133	1.65429
1.134	1.65509
1.135	1.65735
1.136	1.65397
1.137	1.65236
1.138	1.65203
1.139	1.65187
1.14	1.65316
1.141	1.65461
1.142	1.65381
1.143	1.65348
1.144	1.653
1.145	1.65364
1.146	1.65413
1.147	1.65558
1.148	1.65413
1.149	1.65477
1.15	1.65332
1.151	1.65381
1.152	1.65429
1.153	1.65381
1.154	1.65429
1.155	1.65268
1.156	1.65155
1.157	1.65058
1.158	1.65203
1.159	1.65236
1.16	1.65316
1.161	1.65284
1.162	1.65316
1.163	1.65252
1.164	1.65284
1.165	1.65219
1.166	1.65268
1.167	1.65252
1.168	1.65284
1.169	1.65268
1.17	1.65477
1.171	1.65493
1.172	1.65364
1.173	1.65284
1.174	1.65316
1.175	1.65316
1.176	1.65525
1.177	1.65429
1.178	1.65461
1.179	1.65429
1.18	1.65413
1.181	1.65413
1.182	1.65445
1.183	1.65381
1.184	1.653
1.185	1.65219
1.186	1.65236
1.187	1.65381
1.188	1.65381
1.189	1.65348
1.19	1.65203
1.191	1.65316
1.192	1.65187
1.193	1.65316
1.194	1.65348
1.195	1.65332
1.196	1.653
1.197	1.65284
1.198	1.653
1.199	1.65236
1.2	1.65219
1.201	1.65348
1.202	1.65284
1.203	1.65348
1.204	1.65348
1.205	1.65381
1.206	1.65381
1.207	1.65252
1.208	1.65268
1.209	1.65236
1.21	1.65219
1.211	1.65219
1.212	1.65236
1.213	1.65203
1.214	1.65139
1.215	1.65236
1.216	1.65268
1.217	1.65429
1.218	1.65381
1.219	1.65397
1.22	1.65316
1.221	1.65187
1.222	1.65284
1.223	1.65332
1.224	1.65268
1.225	1.65252
1.226	1.65219
1.227	1.65429
1.228	1.65413
1.229	1.65284
1.23	1.65284
1.231	1.65171
1.232	1.65171
1.233	1.65155
1.234	1.65236
1.235	1.65219
1.236	1.65123
1.237	1.65236
1.238	1.65332
1.239	1.65348
1.24	1.65429
1.241	1.65397
1.242	1.65477
1.243	1.65525
1.244	1.65558
1.245	1.65477
1.246	1.65493
1.247	1.65671
1.248	1.65558
1.249	1.65606
1.25	1.65542
1.251	1.65493
1.252	1.65397
1.253	1.65429
1.254	1.65445
1.255	1.65509
1.256	1.65477
1.257	1.653
1.258	1.65155
1.259	1.6501
1.26	1.65074
1.261	1.65236
1.262	1.65332
1.263	1.65364
1.264	1.65364
1.265	1.65348
1.266	1.65236
1.267	1.65187
1.268	1.653
1.269	1.65332
1.27	1.65445
1.271	1.65413
1.272	1.65348
1.273	1.65284
1.274	1.65332
1.275	1.65332
1.276	1.653
1.277	1.65348
1.278	1.65332
1.279	1.653
1.28	1.65252
1.281	1.653
1.282	1.65284
1.283	1.65139
1.284	1.65042
1.285	1.65091
1.286	1.65091
1.287	1.64978
1.288	1.64994
1.289	1.65187
1.29	1.65187
1.291	1.6501
1.292	1.64994
1.293	1.65123
1.294	1.65123
1.295	1.65542
1.296	1.65187
1.297	1.65123
1.298	1.65203
1.299	1.65332
1.3	1.65316
1.301	1.65171
1.302	1.65284
1.303	1.65316
1.304	1.65381
1.305	1.65268
1.306	1.65332
1.307	1.65284
1.308	1.65236
1.309	1.65203
1.31	1.65236
1.311	1.65703
1.312	1.65654
1.313	1.65509
1.314	1.65429
1.315	1.65284
1.316	1.65236
1.317	1.65139
1.318	1.65316
1.319	1.65397
1.32	1.65348
1.321	1.65252
1.322	1.65155
1.323	1.65091
1.324	1.65091
1.325	1.653
1.326	1.65381
1.327	1.65477
1.328	1.65397
1.329	1.653
1.33	1.65155
1.331	1.65171
1.332	1.65219
1.333	1.65381
1.334	1.65477
1.335	1.65413
1.336	1.65461
1.337	1.65461
1.338	1.65413
1.339	1.65316
1.34	1.65284
1.341	1.653
1.342	1.65268
1.343	1.65381
1.344	1.65236
1.345	1.65284
1.346	1.653
1.347	1.65397
1.348	1.65445
1.349	1.65445
1.35	1.65397
1.351	1.653
1.352	1.65397
1.353	1.65268
1.354	1.65284
1.355	1.65284
1.356	1.65348
1.357	1.65525
1.358	1.65413
1.359	1.65397
1.36	1.65397
1.361	1.65316
1.362	1.65332
1.363	1.65348
1.364	1.65252
1.365	1.65268
1.366	1.65413
1.367	1.65445
1.368	1.65316
1.369	1.65364
1.37	1.65461
1.371	1.65477
1.372	1.65558
1.373	1.65461
1.374	1.65316
1.375	1.65252
1.376	1.65332
1.377	1.65203
1.378	1.65123
1.379	1.65542
1.38	1.65091
1.381	1.65171
1.382	1.65058
1.383	1.64945
1.384	1.64962
1.385	1.65058
1.386	1.65203
1.387	1.65252
1.388	1.65316
1.389	1.65123
1.39	1.65042
1.391	1.65203
1.392	1.65171
1.393	1.65381
1.394	1.65558
1.395	1.65493
1.396	1.65381
1.397	1.65429
1.398	1.65397
1.399	1.65445
1.4	1.65364
1.401	1.65316
1.402	1.65348
1.403	1.65413
1.404	1.65348
1.405	1.65332
1.406	1.65397
1.407	1.65364
1.408	1.65364
1.409	1.65316
1.41	1.65236
1.411	1.65187
1.412	1.65139
1.413	1.65268
1.414	1.65316
1.415	1.65219
1.416	1.65252
1.417	1.65381
1.418	1.65284
1.419	1.65332
1.42	1.65203
1.421	1.65203
1.422	1.65236
1.423	1.65187
1.424	1.65252
1.425	1.65252
1.426	1.65284
1.427	1.65332
1.428	1.65284
1.429	1.65445
1.43	1.65316
1.431	1.65316
1.432	1.65155
1.433	1.65123
1.434	1.65236
1.435	1.65364
1.436	1.65364
1.437	1.65461
1.438	1.65332
1.439	1.65316
1.44	1.65316
1.441	1.65364
1.442	1.65364
1.443	1.65316
1.444	1.65268
1.445	1.65284
1.446	1.653
1.447	1.65445
1.448	1.6559
1.449	1.65493
1.45	1.65509
1.451	1.65332
1.452	1.65316
1.453	1.65252
1.454	1.65236
1.455	1.65171
1.456	1.65203
1.457	1.65171
1.458	1.653
1.459	1.65268
1.46	1.65348
1.461	1.65348
1.462	1.65316
1.463	1.65284
1.464	1.653
1.465	1.65236
1.466	1.65332
1.467	1.65348
1.468	1.65316
1.469	1.65445
1.47	1.65429
1.471	1.65445
1.472	1.65348
1.473	1.65397
1.474	1.65397
1.475	1.65316
1.476	1.65332
1.477	1.65397
1.478	1.65397
1.479	1.65751
1.48	1.65397
1.481	1.65429
1.482	1.65364
1.483	1.65252
1.484	1.65445
1.485	1.65509
1.486	1.65558
1.487	1.65445
1.488	1.65332
1.489	1.65413
1.49	1.65525
1.491	1.65381
1.492	1.65364
1.493	1.65203
1.494	1.65171
1.495	1.65155
1.496	1.65107
1.497	1.65058
1.498	1.65058
1.499	1.65155
1.5	1.65107
1.501	1.65236
1.502	1.65203
1.503	1.65155
1.504	1.65139
1.505	1.65203
1.506	1.65203
1.507	1.65203
1.508	1.65123
1.509	1.65123
1.51	1.65219
1.511	1.65413
1.512	1.65461
1.513	1.65381
1.514	1.65058
1.515	1.65139
1.516	1.65284
1.517	1.65284
1.518	1.65236
1.519	1.65268
1.52	1.65203
1.521	1.65139
1.522	1.65123
1.523	1.65123
1.524	1.65187
1.525	1.65252
1.526	1.65364
1.527	1.65413
1.528	1.65381
1.529	1.653
1.53	1.65364
1.531	1.65461
1.532	1.65461
1.533	1.65429
1.534	1.65364
1.535	1.65348
1.536	1.65332
1.537	1.65348
1.538	1.65316
1.539	1.653
1.54	1.65397
1.541	1.65429
1.542	1.65316
1.543	1.65203
1.544	1.65107
1.545	1.65139
1.546	1.65268
1.547	1.65525
1.548	1.65348
1.549	1.65332
1.55	1.65364
1.551	1.65316
1.552	1.65332
1.553	1.653
1.554	1.65332
1.555	1.65397
1.556	1.65348
1.557	1.65316
1.558	1.65252
1.559	1.65284
1.56	1.65397
1.561	1.65445
1.562	1.65429
1.563	1.65316
1.564	1.65236
1.565	1.65252
1.566	1.65381
1.567	1.65477
1.568	1.65397
1.569	1.653
1.57	1.65219
1.571	1.65252
1.572	1.65364
1.573	1.65381
1.574	1.65332
1.575	1.65332
1.576	1.65332
1.577	1.65203
1.578	1.653
1.579	1.653
1.58	1.653
1.581	1.65429
1.582	1.65493
1.583	1.65525
1.584	1.65574
1.585	1.65252
1.586	1.65187
1.587	1.65219
1.588	1.653
1.589	1.65348
1.59	1.65203
1.591	1.653
1.592	1.65284
1.593	1.65203
1.594	1.65316
1.595	1.65348
1.596	1.65284
1.597	1.65203
1.598	1.65268
1.599	1.65364
1.6	1.653
1.601	1.65236
1.602	1.65219
1.603	1.65252
1.604	1.65187
1.605	1.65187
1.606	1.65219
1.607	1.65155
1.608	1.65139
1.609	1.65171
1.61	1.65219
1.611	1.65123
1.612	1.65236
1.613	1.65236
1.614	1.65219
1.615	1.65445
1.616	1.65236
1.617	1.65236
1.618	1.65236
1.619	1.65171
1.62	1.65252
1.621	1.65445
1.622	1.65445
1.623	1.65445
1.624	1.65397
1.625	1.65381
1.626	1.65332
1.627	1.65429
1.628	1.65445
1.629	1.65397
1.63	1.65493
1.631	1.65348
1.632	1.65381
1.633	1.653
1.634	1.653
1.635	1.65348
1.636	1.65445
1.637	1.65332
1.638	1.65364
1.639	1.65364
1.64	1.65348
1.641	1.65348
1.642	1.65252
1.643	1.65219
1.644	1.65171
1.645	1.65219
1.646	1.65203
1.647	1.65091
1.648	1.65026
1.649	1.64945
1.65	1.65026
1.651	1.65236
1.652	1.65397
1.653	1.65413
1.654	1.65284
1.655	1.65203
1.656	1.65107
1.657	1.65107
1.658	1.65058
1.659	1.65171
1.66	1.65219
1.661	1.65284
1.662	1.653
1.663	1.65219
1.664	1.65236
1.665	1.65236
1.666	1.65364
1.667	1.65413
1.668	1.65542
1.669	1.653
1.67	1.65316
1.671	1.65236
1.672	1.65284
1.673	1.65348
1.674	1.65123
1.675	1.65107
1.676	1.65091
1.677	1.65155
1.678	1.65203
1.679	1.65187
1.68	1.65123
1.681	1.65058
1.682	1.65091
1.683	1.65091
1.684	1.65171
1.685	1.65042
1.686	1.65123
1.687	1.65203
1.688	1.65219
1.689	1.65171
1.69	1.65155
1.691	1.65155
1.692	1.65074
1.693	1.65123
1.694	1.65139
1.695	1.65187
1.696	1.65252
1.697	1.65058
1.698	1.64978
1.699	1.65026
1.7	1.64962
1.701	1.64994
1.702	1.65091
1.703	1.65026
1.704	1.64994
1.705	1.64881
1.706	1.64945
1.707	1.65042
1.708	1.65187
1.709	1.65219
1.71	1.65203
1.711	1.65139
1.712	1.65187
1.713	1.65155
1.714	1.65381
1.715	1.65558
1.716	1.65606
1.717	1.65542
1.718	1.65445
1.719	1.65429
1.72	1.65622
1.721	1.65816
1.722	1.65735
1.723	1.65671
1.724	1.65671
1.725	1.65751
1.726	1.65719
1.727	1.65896
1.728	1.6588
1.729	1.65767
1.73	1.65509
1.731	1.65445
1.732	1.65542
1.733	1.65703
1.734	1.65606
1.735	1.65332
1.736	1.65332
1.737	1.65268
1.738	1.65381
1.739	1.65445
1.74	1.65236
1.741	1.65187
1.742	1.65268
1.743	1.65316
1.744	1.65445
1.745	1.65445
1.746	1.65284
1.747	1.65284
1.748	1.65252
1.749	1.65187
1.75	1.65236
1.751	1.64897
1.752	1.65558
1.753	1.65429
1.754	1.65397
1.755	1.65139
1.756	1.65123
1.757	1.65219
1.758	1.65139
1.759	1.65171
1.76	1.65171
1.761	1.65139
1.762	1.65139
1.763	1.65171
1.764	1.65155
1.765	1.65219
1.766	1.65252
1.767	1.65139
1.768	1.65139
1.769	1.65187
1.77	1.65219
1.771	1.65316
1.772	1.65493
1.773	1.653
1.774	1.65058
1.775	1.65107
1.776	1.65155
1.777	1.65381
1.778	1.65509
1.779	1.65364
1.78	1.65219
1.781	1.65219
1.782	1.65219
1.783	1.65316
1.784	1.65203
1.785	1.65348
1.786	1.65171
1.787	1.65187
1.788	1.65397
1.789	1.65348
1.79	1.65203
1.791	1.65139
1.792	1.65171
1.793	1.65187
1.794	1.65058
1.795	1.65219
1.796	1.65332
1.797	1.653
1.798	1.65348
1.799	1.65316
1.8	1.65171
1.801	1.65107
1.802	1.65091
1.803	1.65509
1.804	1.65542
1.805	1.65348
1.806	1.65268
1.807	1.65348
1.808	1.65493
1.809	1.65413
1.81	1.65397
1.811	1.65364
1.812	1.65123
1.813	1.6501
1.814	1.65091
1.815	1.65236
1.816	1.65107
1.817	1.65348
1.818	1.65461
1.819	1.65236
1.82	1.65026
1.821	1.65155
1.822	1.65332
1.823	1.65381
1.824	1.65203
1.825	1.64913
1.826	1.648
1.827	1.65139
1.828	1.65236
1.829	1.65139
1.83	1.65413
1.831	1.6559
1.832	1.65703
1.833	1.65687
1.834	1.65364
1.835	1.65236
1.836	1.65252
1.837	1.65284
1.838	1.653
1.839	1.65268
1.84	1.65268
1.841	1.65236
1.842	1.65236
1.843	1.65252
1.844	1.653
1.845	1.65268
1.846	1.65219
1.847	1.65074
1.848	1.6501
1.849	1.65026
1.85	1.65091
1.851	1.65187
1.852	1.65219
1.853	1.65074
1.854	1.65042
1.855	1.6501
1.856	1.64881
1.857	1.64833
1.858	1.64849
1.859	1.65187
1.86	1.65284
1.861	1.65074
1.862	1.65058
1.863	1.65171
1.864	1.65058
1.865	1.65123
1.866	1.65139
1.867	1.65155
1.868	1.65107
1.869	1.65139
1.87	1.65139
1.871	1.65268
1.872	1.653
1.873	1.65445
1.874	1.65413
1.875	1.65493
1.876	1.65461
1.877	1.653
1.878	1.65252
1.879	1.65397
1.88	1.65542
1.881	1.65509
1.882	1.65219
1.883	1.64994
1.884	1.65171
1.885	1.65429
1.886	1.65461
1.887	1.65638
1.888	1.65493
1.889	1.65558
1.89	1.65606
1.891	1.65542
1.892	1.65268
1.893	1.65107
1.894	1.65236
1.895	1.65187
1.896	1.65219
1.897	1.65364
1.898	1.65509
1.899	1.65348
1.9	1.64688
1.901	1.64591
1.902	1.64559
1.903	1.64817
1.904	1.653
1.905	1.65654
1.906	1.65654
1.907	1.65445
1.908	1.65413
1.909	1.65429
1.91	1.65091
1.911	1.65236
1.912	1.65155
1.913	1.65203
1.914	1.65638
1.915	1.65864
1.916	1.66009
1.917	1.66009
1.918	1.65203
1.919	1.64043
1.92	1.6414
1.921	1.65171
1.922	1.65961
1.923	1.6646
1.924	1.66105
1.925	1.65767
1.926	1.65606
1.927	1.65558
1.928	1.65477
1.929	1.65268
1.93	1.65332
1.931	1.65767
1.932	1.66154
1.933	1.6617
1.934	1.65912
1.935	1.65767
1.936	1.65638
1.937	1.65606
1.938	1.65542
1.939	1.65509
1.94	1.65236
1.941	1.65187
1.942	1.65123
1.943	1.65139
1.944	1.65203
1.945	1.65332
1.946	1.65332
1.947	1.65252
1.948	1.65332
1.949	1.65397
1.95	1.65525
1.951	1.65574
1.952	1.65493
1.953	1.65316
1.954	1.64994
1.955	1.64688
1.956	1.65026
1.957	1.65445
1.958	1.65525
1.959	1.65445
1.96	1.65445
1.961	1.65236
1.962	1.64929
1.963	1.64913
1.964	1.65171
1.965	1.65252
1.966	1.65413
1.967	1.65606
1.968	1.65622
1.969	1.65187
1.97	1.64559
1.971	1.64656
1.972	1.65493
1.973	1.66073
1.974	1.65236
1.975	1.64688
1.976	1.648
1.977	1.64929
1.978	1.65042
1.979	1.65477
1.98	1.65944
1.981	1.65928
1.982	1.65832
1.983	1.65364
1.984	1.64913
1.985	1.64929
1.986	1.65606
1.987	1.66041
1.988	1.65832
1.989	1.65525
1.99	1.65139
1.991	1.64736
1.992	1.64929
1.993	1.64994
1.994	1.64817
1.995	1.63866
1.996	1.63641
1.997	1.64511
1.998	1.65091
1.999	1.66057
[truncated: 4,003 more rows]
